# Supplementary material for: Replication of machine learning methods to predict treatment outcome with antidepressant medications in patients with major depressive disorder from STAR*D and CAN-BIND-1
Source: PLoS One. 2021 Jun 28;16(6):e0253023. doi: 10.1371/journal.pone.0253023 (PMC8238228; doi:10.1371/journal.pone.0253023)
Supplement: S2 Table — (XLSX) [file pone.0253023.s002.xlsx]

## Sheet: Sheet1
	STAR*D All Feature Dataset
	FEATURE NAME	MISSING VALUE IMPUTATION	DESCRIPTION
	gender||F	get from crs01. If still blank, set =1 (median)	female gender
	gender||M	get from crs01. If still blank, set =0 (median)	male gender
	interview_age	get from crs01. If still blank median	age
	ccv01_w2__cncn	median (0)	Medical condition prevents dose increase at Week 2
	ccv01_w2__effct	median (0)	Side effects prevent dose increase at Week 2
	ccv01_w2__medication1_dosage	median (20)	First medication dosage at Week 2
	ccv01_w2__prtcl	median (0)	Protocol prohibits dose increase at Week 2
	ccv01_w2__raise	median (0)	Dose will be raised at Week 2
	ccv01_w2__remsn	median (0)	Patient in remission at Week 2
	ccv01_w2__stmed	median (1)	Recommended at Week 2
	ccv01_w2__suicd	median (0)	Patient presently a suicide risk at Week 2
	ccv01_w2__trtmt||1.0	median (1)	1=Continue current level at Week 2
	ccv01_w2__trtmt||2.0	median (0)	2=Go to next level at Week 2
	ccv01_w2__trtmt||3.0	median (0)	3=Go to follow up at Week 2
	ccv01_w2__trtmt||4.0	median (0)	4=Exit study at Week 2
	crs01__endod	median	Endocrine/metabolic, and breast
	crs01__eyes	median	Eyes, ears, nose, throat, and larynx
	crs01__genur	median	Genitourinary
	crs01__heart	median	Heart
	crs01__hema	median	Haematopoietic
	crs01__lgi	median	Lower GI
	crs01__liverd	median	Liver
	crs01__mskl	median	Musculoskeletal/Integument
	crs01__neuro	median	Neurological
	crs01__psych	median	Psychiatric illness
	crs01__renal	median	Renal
	crs01__respiratory	median	Respiratory
	crs01__ugi	median	Upper GI
	crs01__vsclr	median	Vascular
	dm01_enroll__educat	median	Number of years in formal education
	dm01_enroll__empl||1.0	if (wpai01__wpai01 == 0 OR == blank) set 1, if ==1 set 0	1=Unemployed not looking for employment; 2=Unemployed looking for employment; 3=Full time employed for pay; 4=Part time employed for pay; 5=Self employed for pay; 6=Retired not working; 7=Unemployed, volunteer work; 8=Unemployed, disabled; 9=Other, specify -7=Refused; 10= Paid employment or self-employed; 11= Voluntary employment; 12= Sheltered/Welfare employment; 13= Unemployed; 14= Student; 15=…
	dm01_enroll__empl||2.0	median (0)
	dm01_enroll__empl||3.0	if (wpai01__wpai01 == 1) set 1 else 0
	dm01_enroll__empl||4.0	median (0)
	dm01_enroll__empl||5.0	median (0)
	dm01_enroll__empl||6.0	median (0)
	dm01_enroll__enjoy	median	Better able to enjoy things
	dm01_enroll__famim	median	Impact of your family and friends
	dm01_enroll__frend	median	Number of friends living with patient
	dm01_enroll__leave||0.0	median (1)	On medical or psychiatric leave
	dm01_enroll__leave||1.0	median (0)	On medical or psychiatric leave
	dm01_enroll__marital||1.0	median (1)	1= never married; 2= living with someone; 3= married; 4= separated; 5=divorced; 6=widowed; 7= engaged; 8= lived with, but now single; 9= other
	dm01_enroll__marital||2.0	median (0)
	dm01_enroll__marital||3.0	median (0)
	dm01_enroll__marital||4.0	median (0)
	dm01_enroll__marital||5.0	median (0)
	dm01_enroll__marital||6.0	median (0)
	dm01_enroll__medicaid||0.0	median (1)	receives medicaid benefits
	dm01_enroll__medicaid||1.0	median (0)
	dm01_enroll__mkedc	median	Better able make important decisions
	dm01_enroll__privins||0.0	if (wpai01__wpai01 == 1 set 0 else 1	has private insurance
	dm01_enroll__privins||1.0	if (wpai01__wpai01 == 1) set 1 else 0
	dm01_enroll__publica||0.0	median (1)	Public Insurance: Medicare
	dm01_enroll__publica||1.0	median (0)
	dm01_enroll__relat	median	Number of relatives living with patient
	dm01_enroll__resid||1.0	median (1)	1=Detached house; 2=Rowhouse or townhouse; 3=Mobile home; 4=Apartment or condominium; 5=Rooming house or hotel; 6=Retirement complex or senior housing; 7=Healthcare facility or nursing home; 8=Homeless
	dm01_enroll__resid||2.0	median (0)
	dm01_enroll__resid||3.0	median (0)
	dm01_enroll__resid||4.0	median (0)
	dm01_enroll__resid||5.0	median (0)
	dm01_enroll__resid||6.0	median (0)
	dm01_enroll__resid||7.0	median (0)
	dm01_enroll__resid||8.0	median (0)
	dm01_enroll__resm	median	Months lived at residence
	dm01_enroll__rtown||1.0	median (0)	1=Own without mortgage; 2=Own with mortgage; 3=Rent
	dm01_enroll__rtown||2.0	median (0)
	dm01_enroll__rtown||3.0	median (1)
	dm01_enroll__spous	median (0)	Spouse/partner lives with patient
	dm01_enroll__student	median	Currently a student
	dm01_enroll__thous	median	Total number of persons in household
	dm01_enroll__volun||0.0	median (1)	Currently do volunteer work; 0=No; 1=Full time; 2=Part time; -7=Refused
	dm01_enroll__volun||1.0	median (0)
	dm01_enroll__volun||2.0	median (0)
	dm01_w0__assist	median (0)	Receive public assistance
	dm01_w0__inc_curr	if (wpai01__wpai01 == 1) set 1, if blank or == 0 set 0	Receive money from employment
	dm01_w0__massist	median (0)	Monthy public assistance income
	dm01_w0__mempl	if (wpai01__wpai01 == 1) set 2000, if blank or == 0 set 0	Monthly employment income
	dm01_w0__minc_other	median (0)	Monthly other income
	dm01_w0__munempl	median (0)	Monthly unemployment income
	dm01_w0__otherinc	median (0)	Receive other income
	dm01_w0__totincom	median (0)	Monthly household income
	dm01_w0__unempl	median (0)	Receive unemployment benefits
	hrsd01__hagit	median	HRS Agitation
	hrsd01__happt	median	HRS Appetite
	hrsd01__hdtot_r	hrsd01__hsoin+hrsd01__hmnin+hrsd01__hemin+hrsd01__hmdsd++hrsd01_hpanx + hrsd01__hinsg+hrsd01__happt+hrsd01__hwl+hrsd01__hsanx+hrsd01__hhypc+hrsd01__hvwsf+hrsd01__hsuic+hrsd01__hintr+hrsd01__hengy+hrsd01__hslow+hrsd01__hagit+hrsd01__hsex	HRS total score (recorded)
	hrsd01__hemin	median	HRS Late insomnia
	hrsd01__hengy	median	HRS Somatic energy
	hrsd01__hhypc	median	HRS Hypochondriasis
	hrsd01__hinsg	median	HRS Loss of insight
	hrsd01__hintr	median	HRS Work and interests
	hrsd01__hmdsd	median	HRS Depressed mood
	hrsd01__hmnin	median	HRS Middle insomnia
	hrsd01__hpanx	median	HRS Psychic anxiety
	hrsd01__hsanx	median	HRS Somatic anxiety
	hrsd01__hsex	median	HRS Libido
	hrsd01__hslow	median	HRS Retardation. Psychomotor _x000D_(Slowness of thought and speech; impair_x000D_ed ability _x000D_to concentrate; decr_x000D_eased motor activity).
	hrsd01__hsoin	median	HRS Initial insomnia
	hrsd01__hsuic	median	HRS Suicide
	hrsd01__hvwsf	median	HRS Guilt feelings and delusions
	hrsd01__hwl	median	HRS Weight loss
	idsc01__iagit	median	Psychomotor agitation
	idsc01__ianx	median	Mood (anxious)
	idsc01__iapdc	median (0)	Appetite (decreased)
	idsc01__iapin	median (0)	Appetite (increased)
	idsc01__icntr	median	Concentration/decision making
	idsc01__iemin	median	Early morning insomnia
	idsc01__iengy	median	Energy/fatigability
	idsc01__ienv	median (0)	Mood attributed to environment
	idsc01__igas	median	Gastrointestinal
	idsc01__ihysm	median	Hypersomnia
	idsc01__iintp	median	Interpersonal sensitivity
	idsc01__iintr	median	Involvement
	idsc01__iirtb	median	Mood (irritable)
	idsc01__ildn	median	Leaden paralysis/physical energy
	idsc01__imdsd	median	Mood (sad)
	idsc01__imnin	median	Mid-Nocturnal insomnia
	idsc01__ipanc	median	Panic/phobic symptoms
	idsc01__iplsr	median	Pleasure/enjoyment
	idsc01__iqty	median	Quality of mood
	idsc01__irct	median	Reactivity of mood
	idsc01__isex	median	Sexual interest
	idsc01__islow	median	Psychomotor slowing
	idsc01__ismtc	median	Somatic complaints
	idsc01__isoin	median	Sleep onset insomnia
	idsc01__isuic	median	Suicidal Ideation
	idsc01__isymp	median	Sympathetic arousal
	idsc01__ivrtn	median (0)	Mood variation
	idsc01__ivwfr	median	Outlook (future)
	idsc01__ivwsf	median	Outlook (self)
	idsc01__iwrse||1.0	median	Mood worse in
	idsc01__iwrse||2.0	median	Mood worse in
	idsc01__iwrse||3.0	median	Mood worse in
	idsc01__iwtdc	median (0)	Weight (decrease) last 2 weeks
	idsc01__iwtin	median (0)	Weight (increase) last 2 weeks
	mhx01__psmed	median (0)	Patient has history of pychotropic meds
	pdsq01__anavd	median	AN Anxiety attacks caused avoid situ
	pdsq01__anbrt	median	AN Scared b/c short of breath
	pdsq01__anczy	median	AN Anx. attacks, think will go crazy
	pdsq01__anhrt	median	AN Scared b/c heart beating fast
	pdsq01__anrsn	median	AN Anxiety attacks for no reason
	pdsq01__anshk	median	AN Scared b/c shaky or faint
	pdsq01__ansym	median	AN Anx attacks w/3 or more symptoms
	pdsq01__anwor	median	AN Worry about having anxiety attacks
	pdsq01__apt2y	median	Poor appetite/overeat most days 2 yrs
	pdsq01__btr2w	median	Think you're better off dead 2 weeks
	pdsq01__cd2y	median	Prob concentrating/decisions 2 years
	pdsq01__cnt2w	median	Prob concentrating every day past 2 wks
	pdsq01__dcn2w	median	Decision making more difficult 2 weeks
	pdsq01__dgcut	median	Think about cutting down on drug use
	pdsq01__dgfam	median	Family say use drugs too much
	pdsq01__dgfrd	median	Doc/friends say use drugs too much
	pdsq01__dgmch	median	Think using drugs too much
	pdsq01__dgmge	median	Prob. with marriage b/c of drug use
	pdsq01__dgpbm	median	Think had a drug problem
	pdsq01__dkcut	median	Think about cutting down on drinking
	pdsq01__dkfam	median	Family say drink too much
	pdsq01__dkfrd	median	Doctor/friends say drink too much
	pdsq01__dkmch	median	Think drink too much
	pdsq01__dkmge	median	Prob. with marriage b/c of drinking
	pdsq01__dkpbm	median	Think had alcohol problem
	pdsq01__ebaln	median	EB Eat alone because embarrassed
	pdsq01__ebcrl	median	EB Can't control how much you eat
	pdsq01__ebdsg	median	EB Feel disgusted after overeating
	pdsq01__ebdt	median	EB Strict diets, exercise excessively
	pdsq01__ebfl	median	EB Eat so much uncomfortably full
	pdsq01__ebhgy	median	EB eat a lot when not hungry
	pdsq01__ebnge	median	EB Often go on eating binges
	pdsq01__ebups	median	EB Upset with self because of binges
	pdsq01__ebvmt	median	EB Force self to vomit
	pdsq01__ebwgh	median	EB Weight most important thing
	pdsq01__emanx	median	EM Get anxious as soon as in situation
	pdsq01__ematn	median	EM Nervous when people pay attention
	pdsq01__emavd	median	EM Avoid situ b/c afraid embarrass self
	pdsq01__embmt	median	EM Worry business meetings
	pdsq01__emeat	median	EM Worry eating in front of others
	pdsq01__empty	median	EM Worry parties/social gatherings
	pdsq01__emqst	median	EM Worry asking question around others
	pdsq01__emsit	median	EM Avoid situ b/c made you anxious
	pdsq01__emsoc	median	EM Nervous in social situations
	pdsq01__emspk	median	EM Worry public speaking
	pdsq01__emstp	median	EM Worry saying something stupid
	pdsq01__emstu	median	EM Worry you'd say something stupid
	pdsq01__emupr	median	EM Worry using public restrooms
	pdsq01__emwrt	median	EM Worry writing in front of others
	pdsq01__emwry	median	EM Worry about embarrassing self
	pdsq01__evy2w	median	Sad/depressed every day past 2 weeks
	pdsq01__flr2w	median	Feel like failure past 2 weeks
	pdsq01__fralo	median	FR Anx being home alone
	pdsq01__franx	median	FR Get anxious as soon as in situation
	pdsq01__fravd	median	FR Avoid situ b/c afraid of anx attack
	pdsq01__frbrg	median	FR Anx being on bridge or in tunnel
	pdsq01__frbus	median	FR Anx travelling in bus, train, plane
	pdsq01__frcar	median	FR Anx driving/riding in a car
	pdsq01__frcwd	median	FR Anx being in crowded places
	pdsq01__frfar	median	FR Anx going far away from home
	pdsq01__frlne	median	FR Anx standing in long lines
	pdsq01__fropn	median	FR Anx being in open spaces
	pdsq01__frsit	median	FR Avoid sit b/c made you anxious
	pdsq01__gap2w	median	Appetite significantly greater 2 weeks
	pdsq01__glt2w	median	Feel guilty about things 2 wks
	pdsq01__hpl2y	median	Feel hopeless about future 2 years
	pdsq01__imagn	median	IM People tell imagination
	pdsq01__imcrl	median	IM Think some force controlled
	pdsq01__imdgr	median	IM Think danger b/c someone plotting
	pdsq01__impwr	median	IM Think had special powers
	pdsq01__imspy	median	IM Convinced others spying
	pdsq01__imvcs	median	IM See/hear things other people didn't
	pdsq01__int2w	median	Less interest in most activities 2 wks
	pdsq01__jmp2w	median	Feel jumpy and restless 2 weeks
	pdsq01__joy2w	median	Less pleasure from things 2 weeks
	pdsq01__lap2w	median	Appetite significantly lower 2 weeks
	pdsq01__low2y	median	Low self-esteem most days 2 years
	pdsq01__lsl2w	median	Sleep at least 1-2 hours less 2 weeks
	pdsq01__msl2w	median	Sleep at least 1-2 hours more 2 weeks
	pdsq01__neg2w	median	Negative thoughts about self 2 weeks
	pdsq01__obcln	median	OB Wash and clean excessively
	pdsq01__obcnt	median	OB Count things obsessively/excessively
	pdsq01__obfgt	median	OB Worry something you forgot
	pdsq01__obgrm	median	OB Worry about dirt, germs
	pdsq01__obint	median	OB Do things over that interfered
	pdsq01__obrpt	median	OB Excessively check and do things over
	pdsq01__obstp	median	OB Compelled to do things over & over
	pdsq01__obvlt	median	OB Worry you'd act/speak violently
	pdsq01__pechr	median	PE Feel excessively cheerful/happy
	pdsq01__pecnf	median	PE Feel extremely self-confident
	pdsq01__peimp	median	PE Do impulsive things
	pdsq01__peslp	median	PE So much energy, need less sleep
	pdsq01__petlk	median	PE Talk more than usual
	pdsq01__pevth	median	PE Thought could do everything
	pdsq01__phach	median	PH Bothered by aches/pains
	pdsq01__phcse	median	PH Doc not able to find cause for sick
	pdsq01__phpr	median	PH Health been poor most of life
	pdsq01__phsck	median	PH Get sick more than most people
	pdsq01__phstm	median	PH Had a lot of stomach problems
	pdsq01__psv2w	median	Think of dying in passive ways 2 weeks
	pdsq01__sad2y	median	Feel sad or depressed past 2 weeks
	pdsq01__ser2w	median	Feel sad/down most days past 2 years
	pdsq01__slp2y	median	Seriously consider taking life 2 wks
	pdsq01__spf2w	median	Not sleep enough/too much sleep 2 yrs
	pdsq01__teblk	median	TE Block out thought/feeling of trauma
	pdsq01__tedis	median	TE Reminders of trauma cause distress
	pdsq01__tedst	median	TE Feel distant b/c of trauma
	pdsq01__tefsh	median	TE Flashbacks of traumatic event
	pdsq01__tegrd	median	TE keep guard up because of trauma
	pdsq01__tegug	median	TE Give up goals b/c of trauma
	pdsq01__tejmp	median	TE jumpy because of a trauma
	pdsq01__temem	median	TE Bothered by mem/dreams of trauma
	pdsq01__tenmb	median	TE Feel numb b/c of trauma
	pdsq01__termd	median	TE Avoid activities remind of trauma
	pdsq01__teshk	median	TE reminders make you shake
	pdsq01__tetht	median	TE Thoughts of trauma pop into mind
	pdsq01__teups	median	TE Upset because thinking of trauma
	pdsq01__tht2w	median	Thoughts of suicide past 2 weeks
	pdsq01__trd2w	median	Tired nearly every day past 2 weeks
	pdsq01__trd2y	median	Tired most days past 2 years
	pdsq01__trexp	median	Ever experienced traumatic event
	pdsq01__trwit	median	Ever witnessed traumatic event
	pdsq01__widr	median	WI visit doc much b/c worried about ill
	pdsq01__wiill	median	WI Doc said didn't have illness
	pdsq01__wintr	median	WI worry illness, interfere w/activities
	pdsq01__wiser	median	WI Worry might have serious illness
	pdsq01__wistp	median	WI Hard to stop worrying about illness
	pdsq01__wsh2w	median	Wish you were dead 2 weeks
	pdsq01__wybad	median	Worry bad things happen
	pdsq01__wycnt	median	Trouble concentrating b/c worrying
	pdsq01__wycrl	median	Hard to control worrying
	pdsq01__wydly	median	Worry daily
	pdsq01__wynrv	median	Nervous person most days
	pdsq01__wyrst	median	Feel restless because worrying
	pdsq01__wysdt	median	Worry about things shouldn't
	pdsq01__wyslp	median	Prob falling asleep b/c worrying
	pdsq01__wysnp	median	Snappy/irritable b/c worrying
	pdsq01__wytsn	median	Tension in muscles b/c anxiety
	phx01__ai_none	median (1)	Axis I: None
	phx01__aii_def	median (0)	Axis II: Deferred
	phx01__aii_na	median (0)	Axis II: Not assessed/Not in chart
	phx01__aii_none	median (1)	Axis II: None
	phx01__alcchld	median (0)	Child history alcohol abuse
	phx01__alcoh||1.0	median (0)	Axis I: Alcohol: Abuse
	phx01__alcoh||2.0	median (0)	Axis I: Alcohol: Dependent
	phx01__alcohol	median (0)	Family history alcohol abuse
	phx01__alcpar	median (0)	Parent history alcohol abuse
	phx01__alcsib	median (0)	Sibling history alcohol abuse
	phx01__amphet||1.0	median (0)	Axis I: Amphetamine Abuse
	phx01__amphet||2.0	median (0)	Axis I: Amphetamine Dependence
	phx01__anorexia	median (0)	does participant have anorexia? 0 = no; 1 = yes
	phx01__ax_cocaine||1.0	median (0)	Axis I: Cocaine Abuse
	phx01__ax_cocaine||2.0	median (0)	Axis I: Cocaine Dependent
	phx01__axi_oth	median (0)	Axis I: Other
	phx01__axii_oth	median (0)	Axis II: Other
	phx01__bip	median (0)	Family history bipolar disorder
	phx01__bipchld	median (0)	Child history bipolar
	phx01__bippar	median (0)	Parent history bipolar
	phx01__bipsib	median (0)	Sibling history bipolar
	phx01__bulimia||2/5	median (0)	current diagnosis of bulimia. 0 = No information; 1 = Not present; 2 = Probable; 4 = Partial remission; 3 = Definite; 5=Possible
	phx01__bulimia||3	median (0)
	phx01__bulimia||4	median (0)
	phx01__cannibis||1.0	median (0)	Axis I: Cannibis Abuse
	phx01__cannibis||2.0	median (0)	Axis I: Cannibis Dependent
	phx01__dage	median	Age at onset of first MDE (major depressive episode)
	phx01__dep	median (0)	Family history depression
	phx01__depchld	median (0)	Child history depression
	phx01__deppar	median (0)	Parent history depression
	phx01__depsib	median (0)	Sibling history depression
	phx01__drgchld	median (0)	Child history drug abuse
	phx01__drgpar	median (0)	Parent history drug abuse
	phx01__drgsib	median (0)	Sibling history drug abuse
	phx01__drug_phx	median (0)	Family history drug abuse
	phx01__epino	median (1)	Number of MDEs
	phx01__episode_date	mean	Onset of current MDE
	phx01__gad_phx	median (0)	Axis I: Generalized anxiety
	phx01__ocd_phx	median (0)	Axis I: Obsessive-compulsive
	phx01__opioid||1.0	median (0)	Axis I: Opioid Abuse
	phx01__opioid||2.0	median (0)	Axis I: Opioid Dependence
	phx01__pd_ag	median (0)	Axis I: Panic w/ agoraphobia
	phx01__pd_antis	median (0)	Axis II: Antisocial personality
	phx01__pd_border	median (0)	Axis II: Borderline personality
	phx01__pd_depend	median (0)	Axis II: Dependent personality
	phx01__pd_noag	median (0)	Axis I: Panic w/o agoraphobia
	phx01__pd_nos	median (0)	Axis II: Personality disorder
	phx01__pd_paran	median (0)	Axis II: Paranoid personality
	phx01__psd	median (0)	Axis I: Posttraumatic stress
	phx01__soc_phob	median (0)	Axis I: Social phobia
	phx01__specphob	median (0)	Axis I: Specific phobia
	phx01__suic_phx	median (0)	Family history suicide
	phx01__suicchld	median (0)	Child suicide
	phx01__suicpar	median (0)	Parent suicide
	phx01__suicsib	median (0)	Sibling suicide
	phx01__wrsms	median (0)	In the course of the current MDE, does the patient regularly experience worsening of depressive symptoms 5 -10 days prior to menses?
	qids01_w0c__qstot	max(qids01_w0c__vsoin, qids01_w0c__vmin, qids01_w0c__vemin, qids01_w0c__vhysm) + qids01_w0c__vmdsd + max(qids01_w0c__vapdc , qids01_w0c__vapin , qids01_w0c__vwtdc ,qids01_w0c__vwtin) + max(qids01_w0c__vslow, qids01_w0c__vagit) + qids01_w0c__vengy + qids01_w0c__vintr + qids01_w0c__vsuic + qids01_w0c__vvwsf + qids01_w0c__vcntr)	QIDS total score, From QIDS-C Week 0
	qids01_w0c__vagit	median	QIDS Psychomotor agitation, From QIDS-C Week 0
	qids01_w0c__vapdc	median	QIDS Appetite (decreased), From QIDS-C Week 0
	qids01_w0c__vapin	median	QIDS Appetite (increased), From QIDS-C Week 0
	qids01_w0c__vcntr	median	QIDS Concentration/decision making, From QIDS-C Week 0
	qids01_w0c__vemin	median	QIDS Early morning insomnia, From QIDS-C Week 0
	qids01_w0c__vengy	median	QIDS Energy/fatigability, From QIDS-C Week 0
	qids01_w0c__vhysm	median	QIDS Hypersomnia, From QIDS-C Week 0
	qids01_w0c__vintr	median	QIDS Involvement, From QIDS-C Week 0
	qids01_w0c__vmdsd	median	QIDS Mood (sad), From QIDS-C Week 0
	qids01_w0c__vmnin	median	QIDS Mid-nocturnal insomnia, From QIDS-C Week 0
	qids01_w0c__vslow	median	QIDS Psychomotor slowing, From QIDS-C Week 0
	qids01_w0c__vsoin	median	QIDS Sleep onset insomnia, From QIDS-C Week 0
	qids01_w0c__vsuic	median	QIDS Suicidal ideation, From QIDS-C Week 0
	qids01_w0c__vvwsf	median	QIDS Outlook (self), From QIDS-C Week 0
	qids01_w0c__vwtdc	median	QIDS Weight (decrease) last 2 weeks, From QIDS-C Week 0
	qids01_w0c__vwtin	median	QIDS Weight (increase) last 2 weeks, From QIDS-C Week 0
	qids01_w0sr__qstot	max(qids01_w0sr__vsoin, qids01_w0sr__vmin, qids01_w0sr__vemin, qids01_w0sr__vhysm) + qids01_w0sr__vmdsd + max(qids01_w0sr__vapdc , qids01_w0sr__vapin , qids01_w0sr__vwtdc ,qids01_w0sr__vwtin) + max(qids01_w0sr__vslow, qids01_w0sr__vagit) + qids01_w0sr__vengy + qids01_w0sr__vintr + qids01_w0sr__vsuic + qids01_w0sr__vvwsf + qids01_w0sr__vcntr	QIDS total score, From QIDS-SR Week 0
	qids01_w0sr__vagit	median	QIDS Psychomotor agitation, From QIDS-SR Week 0
	qids01_w0sr__vapdc	median	QIDS Appetite (decreased), From QIDS-SR Week 0
	qids01_w0sr__vapin	median	QIDS Appetite (increased), From QIDS-SR Week 0
	qids01_w0sr__vcntr	median	QIDS Concentration/decision making, From QIDS-SR Week 0
	qids01_w0sr__vemin	median	QIDS Early morning insomnia, From QIDS-SR Week 0
	qids01_w0sr__vengy	median	QIDS Energy/fatigability, From QIDS-SR Week 0
	qids01_w0sr__vhysm	median	QIDS Hypersomnia, From QIDS-SR Week 0
	qids01_w0sr__vintr	median	QIDS Involvement, From QIDS-SR Week 0
	qids01_w0sr__vmdsd	median	QIDS Mood (sad), From QIDS-SR Week 0
	qids01_w0sr__vmnin	median	QIDS Mid-nocturnal insomnia, From QIDS-SR Week 0
	qids01_w0sr__vslow	median	QIDS Psychomotor slowing, From QIDS-SR Week 0
	qids01_w0sr__vsoin	median	QIDS Sleep onset insomnia, From QIDS-SR Week 0
	qids01_w0sr__vsuic	median	QIDS Suicidal ideation, From QIDS-SR Week 0
	qids01_w0sr__vvwsf	median	QIDS Outlook (self), From QIDS-SR Week 0
	qids01_w0sr__vwtdc	median	QIDS Weight (decrease) last 2 weeks, From QIDS-SR Week 0
	qids01_w0sr__vwtin	median	QIDS Weight (increase) last 2 weeks, From QIDS-SR Week 0
	qids01_w2c__qstot	max(qids01_w2c__vsoin, qids01_w2c__vmin, qids01_w2c__vemin, qids01_w2c__vhysm) + qids01_w2c__vmdsd + max(qids01_w2c__vapdc , qids01_w2c__vapin , qids01_w2c__vwtdc , qids01_w2c__vwtin) + max(qids01_w2c__vslow, qids01_w2c__vagit) + qids01_w2c__vengy + qids01_w2c__vintr + qids01_w2c__vsuic + qids01_w2c__vvwsf + qids01_w2c__vcntr	QIDS total score, From QIDS-C Week 2
	qids01_w2c__vagit	median	QIDS Psychomotor agitation, From QIDS-C Week 2
	qids01_w2c__vapdc	median	QIDS Appetite (decreased), From QIDS-C Week 2
	qids01_w2c__vapin	median	QIDS Appetite (increased), From QIDS-C Week 2
	qids01_w2c__vcntr	median	QIDS Concentration/decision making, From QIDS-C Week 2
	qids01_w2c__vemin	median	QIDS Early morning insomnia, From QIDS-C Week 2
	qids01_w2c__vengy	median	QIDS Energy/fatigability, From QIDS-C Week 2
	qids01_w2c__vhysm	median	QIDS Hypersomnia, From QIDS-C Week 2
	qids01_w2c__vintr	median	QIDS Involvement, From QIDS-C Week 2
	qids01_w2c__vmdsd	median	QIDS Mood (sad), From QIDS-C Week 2
	qids01_w2c__vmnin	median	QIDS Mid-nocturnal insomnia, From QIDS-C Week 2
	qids01_w2c__vslow	median	QIDS Psychomotor slowing, From QIDS-C Week 2
	qids01_w2c__vsoin	median	QIDS Sleep onset insomnia, From QIDS-C Week 2
	qids01_w2c__vsuic	median	QIDS Suicidal ideation, From QIDS-C Week 2
	qids01_w2c__vvwsf	median	QIDS Outlook (self), From QIDS-C Week 2
	qids01_w2c__vwtdc	median	QIDS Weight (decrease) last 2 weeks, From QIDS-C Week 2
	qids01_w2c__vwtin	median	QIDS Weight (increase) last 2 weeks, From QIDS-C Week 2
	qids01_w2sr__qstot	max(qids01_w2sr__vsoin, qids01_w2sr__vmin, qids01_w2sr__vemin, qids01_w2sr__vhysm) + qids01_w2sr__vmdsd + max(qids01_w2sr__vapdc , qids01_w2sr__vapin , qids01_w2sr__vwtdc , qids01_w2sr__vwtin) + max(qids01_w2sr__vslow, qids01_w2sr__vagit) + qids01_w2sr__vengy + qids01_w2sr__vintr + qids01_w2sr__vsuic + qids01_w2sr__vvwsf + qids01_w2sr__vcntr	QIDS total score, From QIDS-SR Week 2
	qids01_w2sr__vagit	median	QIDS Psychomotor agitation, From QIDS-SR Week 2
	qids01_w2sr__vapdc	median	QIDS Appetite (decreased), From QIDS-SR Week 2
	qids01_w2sr__vapin	median	QIDS Appetite (increased), From QIDS-SR Week 2
	qids01_w2sr__vcntr	median	QIDS Concentration/decision making, From QIDS-SR Week 2
	qids01_w2sr__vemin	median	QIDS Early morning insomnia, From QIDS-SR Week 2
	qids01_w2sr__vengy	median	QIDS Energy/fatigability, From QIDS-SR Week 2
	qids01_w2sr__vhysm	median	QIDS Hypersomnia, From QIDS-SR Week 2
	qids01_w2sr__vintr	median	QIDS Involvement, From QIDS-SR Week 2
	qids01_w2sr__vmdsd	median	QIDS Mood (sad), From QIDS-SR Week 2
	qids01_w2sr__vmnin	median	QIDS Mid-nocturnal insomnia, From QIDS-SR Week 2
	qids01_w2sr__vslow	median	QIDS Psychomotor slowing, From QIDS-SR Week 2
	qids01_w2sr__vsoin	median	QIDS Sleep onset insomnia, From QIDS-SR Week 2
	qids01_w2sr__vsuic	median	QIDS Suicidal ideation, From QIDS-SR Week 2
	qids01_w2sr__vvwsf	median	QIDS Outlook (self), From QIDS-SR Week 2
	qids01_w2sr__vwtdc	median	QIDS Weight (decrease) last 2 weeks, From QIDS-SR Week 2
	qids01_w2sr__vwtin	median	QIDS Weight (increase) last 2 weeks, From QIDS-SR Week 2
	qlesq01__qlesq01	median	QLESQ Overall physical health
	qlesq01__qlesq02	median	QLESQ Mood
	qlesq01__qlesq03	median	QLESQ Work performance
	qlesq01__qlesq04	median	QLESQ Household activities
	qlesq01__qlesq05	median	QLESQ Social relationships
	qlesq01__qlesq06	median	QLESQ Familial relationships
	qlesq01__qlesq07	median	QLESQ Leisure activities
	qlesq01__qlesq08	median	QLESQ Ability to function
	qlesq01__qlesq09	median	QLESQ Sexual drive
	qlesq01__qlesq10	median	QLESQ Economic status
	qlesq01__qlesq11	median	QLESQ Housing situation
	qlesq01__qlesq12	median	QLESQ Physical mobility
	qlesq01__qlesq13	median	QLESQ Vision
	qlesq01__qlesq14	median	QLESQ Overall well-being
	qlesq01__qlesq15	median	QLESQ Treatment
	qlesq01__qlesq16	median	QLESQ Overall contentment
	qlesq01__totqlesq	median	QLESQ General activities index
	sfhs01__mcs12	default (continous)	SFHS mental component
	sfhs01__pcs12	default (continous)	SFHS physical component
	sfhs01__sfhs01	median	SFHS General health
	sfhs01__sfhs02	median	SFHS Limited in doing moderate activities
	sfhs01__sfhs03	median	SFHS Limited in climbing flights of stairs
	sfhs01__sfhs04	median	SFHS Accomplished less due to physical health
	sfhs01__sfhs05	median	SFHS Limited in work activities
	sfhs01__sfhs06	median	SFHS Accomplished less due to emotional prob.s
	sfhs01__sfhs07	median	SFHS Careless work due to emotional prob.s
	sfhs01__sfhs08	median	SFHS Pain interfered with normal work
	sfhs01__sfhs09	median	SFHS Felt calm and peaceful
	sfhs01__sfhs10	median	SFHS Have a lot of energy
	sfhs01__sfhs11	median	SFHS Felt downhearted and blue
	sfhs01__sfhs12	median	SFHS Health interfered with social activities
	side_effects01__fisfq	median (0)	Side effect frequency
	side_effects01__fisin	median (0)	Side effect intensity
	side_effects01__grseb	median (0)	Side effect burden
	ucq01__ucq010	median (1)	UCQ Visited an OP provider in last 3 months
	ucq01__ucq020	if ucq01__ucq010 == 0, set 0, else 1	UCQ One or more OP visits for depression
	ucq01__ucq030	if ucq01__ucq010 == 0, set 0, else 1	UCQ Number of OP visits for depression
	ucq01__ucq040	median (0)	UCQ OP visits for other MH problems
	ucq01__ucq050	median (0)	UCQ Number of OP visits for other MH problems
	ucq01__ucq060	median (0)	UCQ Visited an OP provider for medical prob.s
	ucq01__ucq070	median (0)	UCQ Number of OP visits for medical prob.s
	ucq01__ucq080	median (0)	UCQ Visited ER in last three months
	ucq01__ucq091	median (0)	UCQ Number of ER visits for depression
	ucq01__ucq092	median (0)	UCQ Number of ER visits for other MH prob.s
	ucq01__ucq100	median (0)	UCQ Number of ER visits for medical prob.s
	ucq01__ucq110	median (0)	UCQ Overnight hospital stay in last 3 months
	ucq01__ucq120	median (0)	UCQ In hospital for depression
	ucq01__ucq130	median (0)	UCQ Number of days in hospital for depression
	ucq01__ucq140	median (0)	UCQ In hospital for other MH prob.s
	ucq01__ucq150	median (0)	UCQ N days in hospital for other MH prob.s
	ucq01__ucq160	median (0)	UCQ In hospital for medical problems
	ucq01__ucq170	median (0)	UCQ N days in hospital for medical prob.s
	wpai01__wpai_pctactimp	median	Percent activity impairment
	wpai01__wpai_pctmissed	median (0)	Percent hours missed
	wpai01__wpai_pctworked	median (0)	Percent hours worked
	wpai01__wpai_pctwrkimp	median (0)	Percent work impairment
	wpai01__wpai_totalhrs	median (0)	Hours missed + hours worked
	wpai01__wpai_totwrkimp	median (0)	Percent overall work impairment
	wpai01__wpai01	median (0)	WPAI Are you currently employed
	wpai01__wpai02	median (0)	WPAI Work hours missed due to health prob.s
	wpai01__wpai03	median (0)	WPAI Work hours missed due to other reason
	wpai01__wpai04	median (0)	WPAI How many hours did you actually work
	wpai01__wpai05	median (0)	WPAI How much did health affect productivity
	wpai01__wpai06	median	WPAI How much did health affect activities
	wsas01__totwsas	wsas01__wsas01 + wsas01__wsas02 + wsas01__wsas03 + wsas01__wsas04 + wsas01__wsas05
	wsas01__wsas01	median	WSAS Work is impaired
	wsas01__wsas02	median	WSAS Home management is impaired
	wsas01__wsas03	median	WSAS Social activities impaired
	wsas01__wsas04	median	WSAS Private activities impaired
	wsas01__wsas05	median	WSAS Close relationships impaired
	imput_anyanxiety	1 if any of following == 1: phx01__psd, phx01__pd_ag, phx01__pd_noag, phx01__specphob, phx01__soc_phob, phx01__gad_phx	any anxiety disorder (including posttraumatic stress disorder, panic disorder with or without agoraphobia, specific phobia, social phobia, and general anxiety disorder) was derived
	imput_bech	hmdsd + hvwsf + hintr + hslow + hpanx + heng	Bech Melancholia scale
	imput_maier	hmdsd + hvwsf + hintr + hslow + hpanx + heng + hagit	Maier-Philipp severity subscale
	imput_santen	hmdsd + hvwsf + hintr + hslow + hpanx + heng + hsuic	Santen Subscale
	imput_gibbons	hmdsd + hvwsf + hintr + hpanx + heng + hsuic + hagit + hsanx + hsex	Gibbons global depression severity scale
	imput_hamd7	hmdsd + hvwsf + hintr + hpanx + hsanx + hengy + hsuicide	HAM-D7 (depressed mood, guilt, anhedonia/work activites, psych anx, phys anx, energy/somatic, suicide)
	imput_hamdret	hmdsd + hintr + hslow + hsex	HAM-D Retardation (sum of 1,7,8,14)
	imput_hamdanx	hpanx + hsanx + happt + hengy + hhypc	HAM-D anxiety/somatization (sum of 10,11,12,13,15,17)
	imput_hamdsle	hsoin + hmnin + hemin	HAM-D sleep disturbance (4,5,6)
	imput_idsc5w0	qids01_w0c__vmdsd + qids01_w0c__vintr + qids01_w0c__vengy + qids01_w0c__vvwsf + qids01_w0c__vslow	IDS C5 at week0
	imput_idsc5w2	qids01_w2c__vmdsd + qids01_w2c__vintr + qids01_w2c__vengy + qids01_w2c__vvwsf + qids01_w2c__vslow	IDS c5 at week2
	imput_idsc5pccg	(imput_idsc5w2 - imput_idsc5w0) / imput_idsc5w0	percentage change at week2 of IDSC5
	imput_qidscpccg	(qids01_w2c__qstot - qids01_w0c__qstot) / qids01_w0c__qstot	percentage change at week2 ofr QIDSC16
	CANBIND and STAR*D Overlapping Dataset
	FEATURE NAME	FEATURE IN CANBIND	FEATURE IN STAR*D
	:::imput_anyanxiety	MINI_PTSD_TIME or MINI_PD_DX or MINI_AGRPHOBIA_TIME or MINI_SOCL_PHOBIA_DX or MINI_GAD_TIME	imput_anyanxiety
	AGE:::interview_age	AGE	interview_age
	EDUC:::dm01_enroll__educat	EDUC	dm01_enroll__educat
	EMPLOY_STATUS_1.0:::dm01_enroll__empl||3.0	EMPLOY_STATUS_1.0	dm01_enroll__empl||3.0
	EMPLOY_STATUS_2.0:::dm01_enroll__empl||1.0	EMPLOY_STATUS_2.0	dm01_enroll__empl||1.0
	EMPLOY_STATUS_5.0:::dm01_enroll__empl||2.0	EMPLOY_STATUS_5.0	dm01_enroll__empl||2.0
	EMPLOY_STATUS_7.0:::dm01_enroll__empl||6.0	EMPLOY_STATUS_7.0	dm01_enroll__empl||6.0
	HSHLD_INCOME:::dm01_w0__totincom	HSHLD_INCOME	dm01_w0__totincom
	LAM_2_baseline:::wpai01__wpai_totalhrs	LAM_2_baseline	wpai01__wpai_totalhrs
	LAM_3_baseline:::wpai01__wpai02	LAM_3_baseline	wpai01__wpai02
	MINI_AGRPHOBIA_TIME:::phx01__pd_ag	MINI_AGRPHOBIA_TIME	phx01__pd_ag
	MINI_ALCHL_ABUSE_TIME:::phx01__alcoh||1.0	MINI_ALCHL_ABUSE_TIME	phx01__alcoh||1.0
	MINI_AN_BINGE_TIME:::phx01__anorexia	MINI_AN_BINGE_TIME	phx01__anorexia
	MINI_APD_TIME:::phx01__pd_antis	MINI_APD_TIME	phx01__pd_antis
	MINI_BN_TIME:::phx01__bulimia||2/5	MINI_BN_TIME	phx01__bulimia||2/5
	MINI_GAD_TIME:::phx01__gad_phx	MINI_GAD_TIME	phx01__gad_phx
	MINI_OCD_TIME:::phx01__ocd_phx	MINI_OCD_TIME	phx01__ocd_phx
	MINI_PD_DX:::phx01__pd_noag	MINI_PD_DX	phx01__pd_noag
	MINI_PTSD_TIME:::phx01__psd	MINI_PTSD_TIME	phx01__psd
	MINI_SBSTNC_ABUSE_NONALCHL_TIME:::phx01__amphet||1.0	MINI_SBSTNC_ABUSE_NONALCHL_TIME	phx01__amphet||1.0
	MINI_SOCL_PHOBIA_DX:::phx01__soc_phob	MINI_SOCL_PHOBIA_DX	phx01__soc_phob
	MRTL_STATUS_Divorced:::dm01_enroll__marital||5.0	MRTL_STATUS_Divorced	dm01_enroll__marital||5.0
	MRTL_STATUS_Domestic Partnership:::dm01_enroll__marital||2.0	MRTL_STATUS_Domestic Partnership	dm01_enroll__marital||2.0
	MRTL_STATUS_Married:::dm01_enroll__marital||3.0	MRTL_STATUS_Married	dm01_enroll__marital||3.0
	MRTL_STATUS_Never Married:::dm01_enroll__marital||1.0	MRTL_STATUS_Never Married	dm01_enroll__marital||1.0
	MRTL_STATUS_Separated:::dm01_enroll__marital||4.0	MRTL_STATUS_Separated	dm01_enroll__marital||4.0
	MRTL_STATUS_Widowed:::dm01_enroll__marital||6.0	MRTL_STATUS_Widowed	dm01_enroll__marital||6.0
	PSYHIS_FH:::phx01__dep	PSYHIS_FH	phx01__dep
	PSYHIS_MDD_AGE:::phx01__dage	PSYHIS_MDD_AGE	phx01__dage
	PSYHIS_MDD_PREV:::	PSYHIS_MDD_PREV	if phx01__epino' >= 2 else 0
	PSYHIS_MDE_EP_DUR_MO:::phx01__episode_date	PSYHIS_MDE_EP_DUR_MO	phx01__episode_date
	PSYHIS_MDE_NUM:::phx01__epino	PSYHIS_MDE_NUM	phx01__epino
	QIDS_ATYPICAL_baseline:::	QIDS_ATYPICAL_baseline	qids01_baseline_sr__vhysm + qids01_sr_baseline__vapin + qids01_baseline_sr__vwtin + qids01_baseline_sr__vengy
	QIDS_ATYPICAL_week2:::	QIDS_ATYPICAL_week2	qids01_week2_sr__vhysm + qids01_sr_week2__vapin + qids01_week2_sr__vwtin + qids01_week2_sr__vengy
	QIDS_OVERL_SEVTY_baseline:::qids01_w0sr__qstot	QIDS_OVERL_SEVTY_baseline	qids01_w0sr__qstot
	QIDS_OVERL_SEVTY_week2:::qids01_w2sr__qstot	QIDS_OVERL_SEVTY_week2	qids01_w2sr__qstot
	QIDS_SR_10_baseline:::qids01_w0sr__vcntr	QIDS_SR_10_baseline	qids01_w0sr__vcntr
	QIDS_SR_10_week2:::qids01_w2sr__vcntr	QIDS_SR_10_week2	qids01_w2sr__vcntr
	QIDS_SR_11_baseline:::qids01_w0sr__vvwsf	QIDS_SR_11_baseline	qids01_w0sr__vvwsf
	QIDS_SR_11_week2:::qids01_w2sr__vvwsf	QIDS_SR_11_week2	qids01_w2sr__vvwsf
	QIDS_SR_12_baseline:::qids01_w0sr__vsuic	QIDS_SR_12_baseline	qids01_w0sr__vsuic
	QIDS_SR_12_week2:::qids01_w2sr__vsuic	QIDS_SR_12_week2	qids01_w2sr__vsuic
	QIDS_SR_13_baseline:::qids01_w0sr__vintr	QIDS_SR_13_baseline	qids01_w0sr__vintr
	QIDS_SR_13_week2:::qids01_w2sr__vintr	QIDS_SR_13_week2	qids01_w2sr__vintr
	QIDS_SR_14_baseline:::qids01_w0sr__vengy	QIDS_SR_14_baseline	qids01_w0sr__vengy
	QIDS_SR_14_week2:::qids01_w2sr__vengy	QIDS_SR_14_week2	qids01_w2sr__vengy
	QIDS_SR_15_baseline:::qids01_w0sr__vslow	QIDS_SR_15_baseline	qids01_w0sr__vslow
	QIDS_SR_15_week2:::qids01_w2sr__vslow	QIDS_SR_15_week2	qids01_w2sr__vslow
	QIDS_SR_16_baseline:::qids01_w0sr__vagit	QIDS_SR_16_baseline	qids01_w0sr__vagit
	QIDS_SR_16_week2:::qids01_w2sr__vagit	QIDS_SR_16_week2	qids01_w2sr__vagit
	QIDS_SR_1_baseline:::qids01_w0sr__vsoin	QIDS_SR_1_baseline	qids01_w0sr__vsoin
	QIDS_SR_1_week2:::qids01_w2sr__vsoin	QIDS_SR_1_week2	qids01_w2sr__vsoin
	QIDS_SR_2_baseline:::qids01_w0sr__vmnin	QIDS_SR_2_baseline	qids01_w0sr__vmnin
	QIDS_SR_2_week2:::qids01_w2sr__vmnin	QIDS_SR_2_week2	qids01_w2sr__vmnin
	QIDS_SR_3_baseline:::qids01_w0sr__vemin	QIDS_SR_3_baseline	qids01_w0sr__vemin
	QIDS_SR_3_week2:::qids01_w2sr__vemin	QIDS_SR_3_week2	qids01_w2sr__vemin
	QIDS_SR_4_baseline:::qids01_w0sr__vhysm	QIDS_SR_4_baseline	qids01_w0sr__vhysm
	QIDS_SR_4_week2:::qids01_w2sr__vhysm	QIDS_SR_4_week2	qids01_w2sr__vhysm
	QIDS_SR_5_baseline:::qids01_w0sr__vmdsd	QIDS_SR_5_baseline	qids01_w0sr__vmdsd
	QIDS_SR_5_week2:::qids01_w2sr__vmdsd	QIDS_SR_5_week2	qids01_w2sr__vmdsd
	QIDS_SR_6_baseline:::qids01_w0sr__vapdc	QIDS_SR_6_baseline	qids01_w0sr__vapdc
	QIDS_SR_6_week2:::qids01_w2sr__vapdc	QIDS_SR_6_week2	qids01_w2sr__vapdc
	QIDS_SR_7_baseline:::qids01_w0sr__vapin	QIDS_SR_7_baseline	qids01_w0sr__vapin
	QIDS_SR_7_week2:::qids01_w2sr__vapin	QIDS_SR_7_week2	qids01_w2sr__vapin
	QIDS_SR_8_baseline:::qids01_w0sr__vwtdc	QIDS_SR_8_baseline	qids01_w0sr__vwtdc
	QIDS_SR_8_week2:::qids01_w2sr__vwtdc	QIDS_SR_8_week2	qids01_w2sr__vwtdc
	QIDS_SR_9_baseline:::qids01_w0sr__vwtin	QIDS_SR_9_baseline	qids01_w0sr__vwtin
	QIDS_SR_9_week2:::qids01_w2sr__vwtin	QIDS_SR_9_week2	qids01_w2sr__vwtin
	QLESQA_TOT_QLESQB_TOT_merged:::	QLESQA_TOT_QLESQB_TOT_merged	sum of QLESQ1 to QLESQ15
	QLESQ_1A_10_baseline_QLESQ_1B_10_baseline_merged:::qlesq01__qlesq10	QLESQ_1A_10_baseline_QLESQ_1B_10_baseline_merged	qlesq01__qlesq10
	QLESQ_1A_11_baseline_QLESQ_1B_11_baseline_merged:::qlesq01__qlesq11	QLESQ_1A_11_baseline_QLESQ_1B_11_baseline_merged	qlesq01__qlesq11
	QLESQ_1A_12_baseline_QLESQ_1B_12_baseline_merged:::qlesq01__qlesq12	QLESQ_1A_12_baseline_QLESQ_1B_12_baseline_merged	qlesq01__qlesq12
	QLESQ_1A_13_baseline_QLESQ_1B_13_baseline_merged:::qlesq01__qlesq13	QLESQ_1A_13_baseline_QLESQ_1B_13_baseline_merged	qlesq01__qlesq13
	QLESQ_1A_14_baseline_QLESQ_1B_14_baseline_merged:::qlesq01__qlesq14	QLESQ_1A_14_baseline_QLESQ_1B_14_baseline_merged	qlesq01__qlesq14
	QLESQ_1A_16_baseline_QLESQ_1B_16_baseline_merged:::qlesq01__qlesq16	QLESQ_1A_16_baseline_QLESQ_1B_16_baseline_merged	qlesq01__qlesq16
	QLESQ_1A_1_baseline_QLESQ_1B_1_baseline_merged:::qlesq01__qlesq01	QLESQ_1A_1_baseline_QLESQ_1B_1_baseline_merged	qlesq01__qlesq01
	QLESQ_1A_2_baseline_QLESQ_1B_2_baseline_merged:::qlesq01__qlesq02	QLESQ_1A_2_baseline_QLESQ_1B_2_baseline_merged	qlesq01__qlesq02
	QLESQ_1A_3_baseline_QLESQ_1B_3_baseline_merged:::qlesq01__qlesq03	QLESQ_1A_3_baseline_QLESQ_1B_3_baseline_merged	qlesq01__qlesq03
	QLESQ_1A_4_baseline_QLESQ_1B_4_baseline_merged:::qlesq01__qlesq04	QLESQ_1A_4_baseline_QLESQ_1B_4_baseline_merged	qlesq01__qlesq04
	QLESQ_1A_5_baseline_QLESQ_1B_5_baseline_merged:::qlesq01__qlesq05	QLESQ_1A_5_baseline_QLESQ_1B_5_baseline_merged	qlesq01__qlesq05
	QLESQ_1A_6_baseline_QLESQ_1B_6_baseline_merged:::qlesq01__qlesq06	QLESQ_1A_6_baseline_QLESQ_1B_6_baseline_merged	qlesq01__qlesq06
	QLESQ_1A_7_baseline_QLESQ_1B_7_baseline_merged:::qlesq01__qlesq07	QLESQ_1A_7_baseline_QLESQ_1B_7_baseline_merged	qlesq01__qlesq07
	QLESQ_1A_8_baseline_QLESQ_1B_8_baseline_merged:::qlesq01__qlesq08	QLESQ_1A_8_baseline_QLESQ_1B_8_baseline_merged	qlesq01__qlesq08
	QLESQ_1A_9_baseline_QLESQ_1B_9_baseline_merged:::qlesq01__qlesq09	QLESQ_1A_9_baseline_QLESQ_1B_9_baseline_merged	qlesq01__qlesq09
	SDS_1_1_baseline:::wsas01__wsas01	SDS_1_1_baseline	wsas01__wsas01
	SDS_2_1_baseline:::wsas01__wsas03	SDS_2_1_baseline	wsas01__wsas03
	SDS_3_1_baseline:::wsas01__wsas02	SDS_3_1_baseline	wsas01__wsas02
	SEX_female:::gender||F	SEX_female	gender||F
	SEX_male:::gender||M	SEX_male	gender||M
	imput_QIDS_SR_appetite_domain_week0:::	imput_QIDS_SR_appetite_domain_week0	QIDS_SR_6_baseline + QIDS_SR_7_baseline + QIDS_SR_8_baseline + QIDS_SR_9_baseline
	imput_QIDS_SR_appetite_domain_week2:::	imput_QIDS_SR_appetite_domain_week2	QIDS_SR_6_week2 + QIDS_SR_7_week2 + QIDS_SR_8_week2 + QIDS_SR_9_week2
	imput_QIDS_SR_insomnia_week0:::	imput_QIDS_SR_insomnia_week0	QIDS_SR_1_baseline + QIDS_SR_2_baseline + QIDS_SR_3_baseline
	imput_QIDS_SR_insomnia_week2:::	imput_QIDS_SR_insomnia_week2	QIDS_SR_1_week2 + QIDS_SR_2_week2 + QIDS_SR_3_week2
	imput_QIDS_SR_overeating_week0:::	imput_QIDS_SR_overeating_week0	QIDS_SR_7_baseline + QIDS_SR_9_baseline
	imput_QIDS_SR_overeating_week2:::	imput_QIDS_SR_overeating_week2	QIDS_SR_7_week2 + QIDS_SR_9_week2
	imput_QIDS_SR_perc_change:::	imput_QIDS_SR_perc_change	change of QIDS_SR_total from baseline to week2
	imput_QIDS_SR_psychomot_domain_week0:::	imput_QIDS_SR_psychomot_domain_week0	QIDS_SR_15_baseline + QIDS_SR_16_baseline
	imput_QIDS_SR_psychomot_domain_week2:::	imput_QIDS_SR_psychomot_domain_week2	QIDS_SR_15_week2 + QIDS_SR_16_week2
	imput_QIDS_SR_sleep_domain_week0:::	imput_QIDS_SR_sleep_domain_week0	QIDS_SR_1_baseline + QIDS_SR_2_baseline + QIDS_SR_3_baseline + QIDS_SR_4_baseline
	imput_QIDS_SR_sleep_domain_week2:::	imput_QIDS_SR_sleep_domain_week2	QIDS_SR_1_week2 + QIDS_SR_2_week2 + QIDS_SR_3_week2 + QIDS_SR_4_week2
