# Supplementary material for: Replication of machine learning methods to predict treatment outcome with antidepressant medications in patients with major depressive disorder from STAR*D and CAN-BIND-1
Source: PLoS One. 2021 Jun 28;16(6):e0253023. doi: 10.1371/journal.pone.0253023 (PMC8238228; doi:10.1371/journal.pone.0253023)
Supplement: S3 Table — (XLSX) [file pone.0253023.s003.xlsx]

## Sheet: Sheet1
Dataset	Subect Selection Criteria	Target	Number of Subjects	Subjects with Target True
STAR*D, Replication of QIDS-C TRD Prediction	Did not drop in Level 1, Has baseline QIDS-C, stayed in study until at least week 4	QIDS-C TRD	2520	701 (27.8%)
STAR*D, Replication of QIDS-SR TRD Prediction	Did not drop in Level 1, Has baseline QIDS-SR, stayed in study until at least week 4	QIDS-SR TRD	2505	715 (28.5%)
STAR*D, External Validation for QIDS-C Response Prediction	Has baseline QIDS-C, stayed in study until at least week 4	QIDS-C Response	3018	1828 (60.1%)
STAR*D, External Validation for QIDS-SR Response Prediction	Has baseline QIDS-SR, stayed in study until at least week 4	QIDS-SR Response	3024	1772 (58.6%)
STAR*D, External Validation for QIDS-C Remission Prediction	Has baseline QIDS-C, stayed in study until at least week 4	QIDS-C Remission	3018	1157 (38.3%)
STAR*D, External Validation for QIDS-SR Remission Prediction	Has baseline QIDS-SR, stayed in study until at least week 4	QIDS-SR Remission	3024	1295 (42.8%)
CANBIND, External Validation for QIDS-SR Response Prediction	Has baseline QIDS-SR, stayed in study until at least week 4	QIDS-SR Response	180	62 (34.4%)
CANBIND, External Validation for QIDS-SR Remission Prediction	Has baseline QIDS-SR, stayed in study until at least week 4	QIDS-SR Remission	180	43 (23.9%)
STAR*D: Sequenced Treatment Alternatives to Relieve Depression; CANBIND: Canadian Biomarker Integration Network in Depression; QIDS-SR: Quick-Inventory of Depressive Symptomatology, Self Report, QIDS-C: Quick-Inventory of Depressive Symptomatology, Clinician Rating; TRD: treatment-resistant depression
