# Supplementary material for: Replication of machine learning methods to predict treatment outcome with antidepressant medications in patients with major depressive disorder from STAR*D and CAN-BIND-1
Source: PLoS One. 2021 Jun 28;16(6):e0253023. doi: 10.1371/journal.pone.0253023 (PMC8238228; doi:10.1371/journal.pone.0253023)
Supplement: S4 Table — (XLSX) [file pone.0253023.s004.xlsx]

## Sheet: Sheet1
Random Forest	Accuracy Mean	Accuracy SD	Balanced Accuracy Mean	Balanced Accuracy SD	AUC Mean	AUC SD	Sensitivity Mean	Sensitivity SD	Specificity Mean	Specificity SD	Precision Mean	Precision SD	F1 Mean	F1 SD	True Positive Rate Mean	True Positive Rate SD	False Positive Rate Mean	False Positive Rate SD	True Negative Rate Mean	True Negative Rate SD	False Negative Rate Mean	False Negative Rate SD	Positive Predictive Value Mean	Negative Predictive Value Mean
Full Features	0.6993	0.002467	0.7283	0.002556	0.8048	0.001357	0.7935	0.00419	0.6631	0.002907	0.4759	0.002651	0.5937	0.0029	0.2207	0.001182	0.2432	0.002105	0.4786	0.002105	0.0575	0.001182	0.475749	0.892744
Clustering chi-squared	0.6878	0.003129	0.7168	0.003517	0.7894	0.002328	0.782	0.005994	0.6517	0.00398	0.4639	0.003597	0.5809	0.0039	0.2175	0.001585	0.2515	0.002861	0.4704	0.002861	0.0607	0.001585	0.463753	0.885709
Elastic Net	0.7053	0.00565	0.72	0.006112	0.789	0.005332	0.7526	0.010227	0.6873	0.006631	0.4813	0.006415	0.5857	0.0071	0.2093	0.002827	0.2258	0.004793	0.4961	0.004793	0.0689	0.002827	0.481039	0.878053
GDBT
Full Features	0.7126	0.0028	0.734	0.003506	0.8084	0.001687	0.7824	0.006656	0.6856	0.003345	0.4895	0.003221	0.601	0.0039	0.2177	0.001744	0.227	0.002446	0.4949	0.002446	0.0605	0.001744	0.489544	0.891069
Clustering chi-squared	0.69	0.003675	0.7129	0.003697	0.7843	0.002057	0.7643	0.006259	0.6615	0.004573	0.4652	0.003784	0.5771	0.0042	0.2125	0.001722	0.2443	0.003341	0.4775	0.003341	0.0656	0.001722	0.465193	0.879212
Elastic Net	0.7206	0.00516	0.7275	0.005462	0.7984	0.004211	0.7431	0.009338	0.712	0.006355	0.4988	0.006152	0.5954	0.0063	0.2066	0.002586	0.2079	0.004586	0.514	0.004586	0.0715	0.002586	0.498432	0.877882
XGBOOST
Full Features	0.6814	0.002668	0.7204	0.003386	0.7952	0.002023	0.8082	0.006273	0.6326	0.003229	0.4589	0.002702	0.5842	0.0034	0.2248	0.001614	0.2652	0.002289	0.4566	0.002289	0.0534	0.001614	0.458776	0.895294
Clustering chi-squared	0.673	0.003445	0.7112	0.003379	0.7852	0.002086	0.7972	0.006888	0.6252	0.005115	0.4505	0.003251	0.5744	0.0036	0.2218	0.001886	0.2706	0.003695	0.4512	0.003695	0.0564	0.001886	0.450447	0.888889
Elastic Net	0.687	0.005382	0.7046	0.004598	0.777	0.003521	0.7441	0.009773	0.6652	0.008865	0.4618	0.005698	0.5684	0.0051	0.2069	0.002736	0.2417	0.006348	0.4802	0.006348	0.0713	0.002736	0.461213	0.870716
L­2 Logistic Regression
Full Features	0.7024	0.004227	0.7113	0.004658	0.7832	0.002942	0.7315	0.00779	0.6911	0.00505	0.4771	0.004861	0.5763	0.0053	0.2035	0.002184	0.223	0.003656	0.4988	0.003656	0.0746	0.002184	0.47714	0.869899
Clustering chi-squared	0.7204	0.003214	0.7164	0.003687	0.7882	0.001972	0.7074	0.005873	0.7255	0.003686	0.4984	0.004469	0.5833	0.0044	0.1967	0.001489	0.1981	0.00263	0.5237	0.00263	0.0814	0.001489	0.498227	0.865477
Elastic Net	0.7302	0.005088	0.7258	0.005709	0.795	0.003933	0.7158	0.009416	0.7359	0.005861	0.5112	0.006487	0.5949	0.0068	0.199	0.002524	0.1907	0.004246	0.5312	0.004246	0.0791	0.002524	0.510649	0.870392
Elastic Net Model	0.7073	0.00507	0.7014	0.003875	0.7686	0.002867	0.6881	0.011298	0.7147	0.009663	0.4828	0.006292	0.5653	0.0049	0.1915	0.003233	0.206	0.00698	0.5159	0.00698	0.0867	0.003233	0.481761	0.856123
AUC: area-under-curve, SD: standard deviation, GBDT: Gradient boosting decision tree
