# Supplementary material for: Replication of machine learning methods to predict treatment outcome with antidepressant medications in patients with major depressive disorder from STAR*D and CAN-BIND-1
Source: PLoS One. 2021 Jun 28;16(6):e0253023. doi: 10.1371/journal.pone.0253023 (PMC8238228; doi:10.1371/journal.pone.0253023)
Supplement: S5 Table — (CSV) [file pone.0253023.s005.csv]

Balanced Accuracy two-tailed two-sided t-tests p-values
	rf_full_bacc	rf_chi2_bacc	rf_elnet_bacc	gbdt_full_bacc	gbdt_chi2_bacc	gbdt_elnet_bacc	xgb_full_bacc	xgb_chi2_bacc	xgb_elnet_bacc	l2reg_full_bacc	l2reg_chi2_bacc	l2reg_elnet_bacc	elastic_net_bacc
rf_full_bacc	1	1.28E-66	4.48E-27	2.70E-28	3.46E-85	0.183880326	2.09E-45	3.80E-97	1.20E-105	4.25E-80	7.24E-67	8.93E-05	6.21E-126
rf_chi2_bacc	1.28E-66	1	1.67E-05	1.80E-85	4.77E-13	1.04E-38	8.26E-12	1.50E-23	3.55E-52	8.41E-18	0.424268702	2.13E-29	3.82E-74
rf_elnet_bacc	4.48E-27	1.67E-05	1	6.39E-49	5.32E-19	5.38E-17	0.533196379	1.30E-26	3.12E-49	5.22E-23	1.72E-06	4.39E-11	1.31E-64
gbdt_full_bacc	2.70E-28	1.80E-85	6.39E-49	1	3.01E-99	4.39E-19	3.24E-70	1.44E-108	4.05E-115	1.82E-94	1.98E-85	9.99E-26	8.03E-132
gbdt_chi2_bacc	3.46E-85	4.77E-13	5.32E-19	3.01E-99	1	1.88E-55	2.31E-34	0.001430288	5.12E-31	0.00865524	1.27E-10	2.06E-46	3.16E-53
gbdt_elnet_bacc	0.183880326	1.04E-38	5.38E-17	4.39E-19	1.88E-55	1	2.08E-22	7.85E-64	5.47E-80	1.48E-56	7.01E-40	0.032822462	1.31E-94
xgb_full_bacc	2.09E-45	8.26E-12	0.533196379	3.24E-70	2.31E-34	2.08E-22	1	1.06E-46	1.83E-69	8.19E-37	1.85E-13	4.44E-14	1.89E-90
xgb_chi2_bacc	3.80E-97	1.50E-23	1.30E-26	1.44E-108	0.001430288	7.85E-64	1.06E-46	1	8.65E-24	0.940746365	2.80E-20	9.13E-55	9.83E-47
xgb_elnet_bacc	1.20E-105	3.55E-52	3.12E-49	4.05E-115	5.12E-31	5.47E-80	1.83E-69	8.65E-24	1	1.34E-19	3.94E-49	1.23E-72	1.95E-07
l2reg_full_bacc	4.25E-80	8.41E-18	5.22E-23	1.82E-94	0.00865524	1.48E-56	8.19E-37	0.940746365	1.34E-19	1	2.09E-15	2.12E-48	2.56E-38
l2reg_chi2_bacc	7.24E-67	0.424268702	1.72E-06	1.98E-85	1.27E-10	7.01E-40	1.85E-13	2.80E-20	3.94E-49	2.09E-15	1	1.08E-30	9.15E-71
l2reg_elnet_bacc	8.93E-05	2.13E-29	4.39E-11	9.99E-26	2.06E-46	0.032822462	4.44E-14	9.13E-55	1.23E-72	2.12E-48	1.08E-30	1	2.73E-87
elastic_net_bacc	6.21E-126	3.82E-74	1.31E-64	8.03E-132	3.16E-53	1.31E-94	1.89E-90	9.83E-47	1.95E-07	2.56E-38	9.15E-71	2.73E-87	1
AUC two-tailed two-sided t-tests p-values
	rf_full_auc	rf_chi2_auc	rf_elnet_auc	gbdt_full_auc	gbdt_chi2_auc	gbdt_elnet_auc	xgb_full_auc	xgb_chi2_auc	xgb_elnet_auc	l2reg_full_auc	l2reg_chi2_auc	l2reg_elnet_auc	elastic_net_auc
rf_full_auc	1	1.03E-124	4.62E-72	2.42E-39	7.76E-156	4.61E-33	8.80E-96	6.66E-151	1.93E-145	4.08E-137	1.51E-140	7.32E-59	2.66E-182
rf_chi2_auc	1.03E-124	1	0.548616358	1.30E-136	5.89E-39	4.27E-45	2.78E-45	4.86E-29	1.33E-73	1.59E-38	0.000127494	3.54E-26	1.64E-123
rf_elnet_auc	4.62E-72	0.548616358	1	1.17E-85	1.23E-14	2.80E-30	2.85E-21	3.43E-10	1.11E-45	7.84E-18	0.139719027	1.78E-16	7.75E-84
gbdt_full_auc	2.42E-39	1.30E-136	1.17E-85	1	5.55E-163	2.35E-55	1.71E-114	9.02E-159	9.04E-153	3.93E-146	3.69E-150	3.33E-78	2.55E-186
gbdt_chi2_auc	7.76E-156	5.89E-39	1.23E-14	5.55E-163	1	1.99E-75	4.08E-92	0.000971082	1.73E-42	0.005421634	1.03E-30	5.01E-61	1.44E-104
gbdt_elnet_auc	4.61E-33	4.27E-45	2.80E-30	2.35E-55	1.99E-75	1	1.15E-10	3.41E-70	3.26E-94	7.32E-74	2.51E-54	3.93E-08	1.93E-126
xgb_full_auc	8.80E-96	2.78E-45	2.85E-21	1.71E-114	4.08E-92	1.15E-10	1	1.64E-84	6.03E-105	6.89E-83	6.85E-62	0.797452045	8.82E-148
xgb_chi2_auc	6.66E-151	4.86E-29	3.43E-10	9.02E-159	0.000971082	3.41E-70	1.64E-84	1	2.41E-49	1.06E-07	4.67E-20	8.01E-55	5.68E-109
xgb_elnet_auc	1.93E-145	1.33E-73	1.11E-45	9.04E-153	1.73E-42	3.26E-94	6.03E-105	2.41E-49	1	8.21E-30	1.13E-69	1.58E-84	4.28E-45
l2reg_full_auc	4.08E-137	1.59E-38	7.84E-18	3.93E-146	0.005421634	7.32E-74	6.89E-83	1.06E-07	8.21E-30	1	3.41E-31	2.73E-60	7.55E-88
l2reg_chi2_auc	1.51E-140	0.000127494	0.139719027	3.69E-150	1.03E-30	2.51E-54	6.85E-62	4.67E-20	1.13E-69	3.41E-31	1	6.02E-36	1.54E-123
l2reg_elnet_auc	7.32E-59	3.54E-26	1.78E-16	3.33E-78	5.01E-61	3.93E-08	0.797452045	8.01E-55	1.58E-84	2.73E-60	6.02E-36	1	1.33E-120
elastic_net_auc	2.66E-182	1.64E-123	7.75E-84	2.55E-186	1.44E-104	1.93E-126	8.82E-148	5.68E-109	4.28E-45	7.55E-88	1.54E-123	1.33E-120	1
AUC: area-under-curve; rf: random forests; gbdt: gradient boosted decision tree; l2reg: l2 regularized logistic regression; chi2: clustering chi-squared feature selection; elnet: elastic net feature selection
