# Supplementary material for: Replication of machine learning methods to predict treatment outcome with antidepressant medications in patients with major depressive disorder from STAR*D and CAN-BIND-1
Source: PLoS One. 2021 Jun 28;16(6):e0253023. doi: 10.1371/journal.pone.0253023 (PMC8238228; doi:10.1371/journal.pone.0253023)
Supplement: S7 Table — (XLSX) [file pone.0253023.s007.xlsx]

## Sheet: Sheet1
	Accuracy Mean	Accuracy SD	Balanced Accuracy Mean	Balanced Accuracy SD	AUC Mean	AUC SD	Sensitivity Mean	Sensitivity SD	Specificity Mean	Specificity SD	Precision Mean	Precision SD	F1 Mean	F1 SD	True Positive Rate Mean	True Positive Rate SD	False Positive Rate Mean	False Positive Rate SD	True Negative Rate Mean	True Negative Rate SD	False Negative Rate Mean	False Negative Rate SD	Positive Predictive Value Mean	Negative Predictive Value Mean
QIDS-SR Response
Random Forest	0.675	0.00214	0.646	0.001951	0.6852	0.001101	0.553	0.002512	0.739	0.002984	0.527	0.003081	0.5396	0.0023	0.1905	0.000865	0.1711	0.001956	0.4845	0.001956	0.154	0.000865	0.526825	0.75881
GDBT	0.6515	0.002509	0.6322	0.002279	0.6963	0.001016	0.5703	0.002942	0.6942	0.003523	0.4951	0.003166	0.5299	0.0026	0.1964	0.001013	0.2005	0.00231	0.4551	0.00231	0.148	0.001013	0.494835	0.754601
XGBOOST	0.6711	0.001942	0.65	0.002033	0.6832	0.001085	0.5821	0.003431	0.7178	0.002521	0.5202	0.002533	0.5494	0.0026	0.2005	0.001182	0.185	0.001653	0.4705	0.001653	0.1439	0.001182	0.520104	0.765788
L­2 Logistic Regression	0.5904	0.003056	0.5912	0.002917	0.6464	0.00062	0.5938	0.004214	0.5886	0.004177	0.4314	0.00299	0.4996	0.0031	0.2045	0.001452	0.2697	0.002738	0.3858	0.002738	0.1399	0.001452	0.431253	0.733879
Elastic Net	0.6534	0.006387	0.6328	0.003612	0.6801	0.000718	0.5667	0.00822	0.6989	0.013332	0.4993	0.008361	0.5298	0.003	0.1952	0.002831	0.1974	0.00874	0.4582	0.00874	0.1492	0.002831	0.497198	0.754363
QIDS-SR Remission
Random Forest	0.7037	0.002256	0.7416	0.001695	0.8285	0.00079	0.8143	0.001871	0.6689	0.00294	0.4358	0.002221	0.5677	0.002	0.1945	0.000447	0.252	0.002238	0.5091	0.002238	0.0444	0.000447	0.43561	0.919783
GDBT	0.7539	0.002315	0.7525	0.00246	0.8285	0.000743	0.7497	0.004274	0.7552	0.002854	0.4903	0.003149	0.5928	0.0031	0.1791	0.001021	0.1863	0.002172	0.5748	0.002172	0.0598	0.001021	0.490148	0.905767
XGBOOST	0.7808	0.002693	0.7428	0.003289	0.8265	0.000852	0.6701	0.00592	0.8155	0.003076	0.5335	0.004506	0.5936	0.0044	0.1601	0.001414	0.1404	0.002341	0.6207	0.002341	0.0788	0.001414	0.532779	0.887348
L­2 Logistic Regression	0.7214	0.002036	0.7319	0.00195	0.8048	0.000775	0.752	0.002879	0.7117	0.002464	0.4504	0.002375	0.5633	0.0023	0.1797	0.000688	0.2194	0.001875	0.5417	0.001875	0.0592	0.000688	0.450263	0.901481
Elastic Net	0.7776	0.004197	0.7655	0.002718	0.8073	0.000575	0.7423	0.010353	0.7887	0.008028	0.5259	0.006573	0.6148	0.0034	0.1773	0.002473	0.1608	0.00611	0.6003	0.00611	0.0616	0.002473	0.524401	0.906935
AUC: area-under-curve; SD: standard deviation; GBDT: Gradient boosting decision tree; QIDS-SR: Quick Inventory of Depressive Symptomatology, Self Report Version
