# Supplementary material for: Replication of machine learning methods to predict treatment outcome with antidepressant medications in patients with major depressive disorder from STAR*D and CAN-BIND-1
Source: PLoS One. 2021 Jun 28;16(6):e0253023. doi: 10.1371/journal.pone.0253023 (PMC8238228; doi:10.1371/journal.pone.0253023)
Supplement: S9 Table — (CSV) [file pone.0253023.s009.csv]

Rank	rf_resp	gbdt_resp	xgb_resp	l2reg_resp	elastic_net_resp	rf_rem	gbdt_rem	xgb_rem	l2reg_rem	elastic_net_rem
1	imput_QIDS_SR_perc_change:::	imput_QIDS_SR_perc_change:::	QIDS_OVERL_SEVTY_week2:::qids01_w2sr__qstot	imput_QIDS_SR_overeating_week2:::	QIDS_OVERL_SEVTY_baseline:::qids01_w0sr__qstot	QIDS_OVERL_SEVTY_week2:::qids01_w2sr__qstot	QIDS_OVERL_SEVTY_week2:::qids01_w2sr__qstot	QIDS_OVERL_SEVTY_week2:::qids01_w2sr__qstot	imput_QIDS_SR_psychomot_domain_week2:::	QLESQA_TOT_QLESQB_TOT_merged:::
2	QIDS_OVERL_SEVTY_week2:::qids01_w2sr__qstot	QIDS_OVERL_SEVTY_week2:::qids01_w2sr__qstot	imput_QIDS_SR_perc_change:::	EMPLOY_STATUS_7.0:::dm01_enroll__empl||6.0	QLESQA_TOT_QLESQB_TOT_merged:::	imput_QIDS_SR_perc_change:::	QLESQA_TOT_QLESQB_TOT_merged:::	QIDS_SR_11_week2:::qids01_w2sr__vvwsf	EMPLOY_STATUS_7.0:::dm01_enroll__empl||6.0	EDUC:::dm01_enroll__educat
3	AGE:::interview_age	QIDS_SR_15_week2:::qids01_w2sr__vslow	QIDS_SR_15_week2:::qids01_w2sr__vslow	imput_QIDS_SR_psychomot_domain_week2:::	LAM_2_baseline:::wpai01__wpai_totalhrs	QLESQA_TOT_QLESQB_TOT_merged:::	PSYHIS_MDE_EP_DUR_MO:::phx01__episode_date	QIDS_SR_5_week2:::qids01_w2sr__vmdsd	imput_QIDS_SR_overeating_week2:::	LAM_2_baseline:::wpai01__wpai_totalhrs
4	PSYHIS_MDE_EP_DUR_MO:::phx01__episode_date	AGE:::interview_age	imput_QIDS_SR_psychomot_domain_week2:::	MRTL_STATUS_Married:::dm01_enroll__marital||3.0	EDUC:::dm01_enroll__educat	QIDS_SR_11_week2:::qids01_w2sr__vvwsf	AGE:::interview_age	QIDS_SR_15_week2:::qids01_w2sr__vslow	MRTL_STATUS_Married:::dm01_enroll__marital||3.0	PSYHIS_MDD_AGE:::phx01__dage
5	QLESQA_TOT_QLESQB_TOT_merged:::	QIDS_SR_16_week2:::qids01_w2sr__vagit	QIDS_SR_3_week2:::qids01_w2sr__vemin	QIDS_SR_6_week2:::qids01_w2sr__vapdc	QIDS_ATYPICAL_baseline:::	PSYHIS_MDE_EP_DUR_MO:::phx01__episode_date	imput_QIDS_SR_perc_change:::	QLESQA_TOT_QLESQB_TOT_merged:::	EMPLOY_STATUS_5.0:::dm01_enroll__empl||2.0	HSHLD_INCOME:::dm01_w0__totincom
6	PSYHIS_MDD_AGE:::phx01__dage	QIDS_SR_3_week2:::qids01_w2sr__vemin	imput_QIDS_SR_appetite_domain_week2:::	QIDS_SR_4_week2:::qids01_w2sr__vhysm	QLESQ_1A_12_baseline_QLESQ_1B_12_baseline_merged:::qlesq01__qlesq12	QIDS_OVERL_SEVTY_baseline:::qids01_w0sr__qstot	QLESQ_1A_12_baseline_QLESQ_1B_12_baseline_merged:::qlesq01__qlesq12	imput_QIDS_SR_psychomot_domain_week2:::	MINI_SBSTNC_ABUSE_NONALCHL_TIME:::phx01__amphet||1.0	imput_QIDS_SR_sleep_domain_week2:::
7	QIDS_OVERL_SEVTY_baseline:::qids01_w0sr__qstot	PSYHIS_MDE_EP_DUR_MO:::phx01__episode_date	QIDS_SR_5_week2:::qids01_w2sr__vmdsd	QLESQ_1A_12_baseline_QLESQ_1B_12_baseline_merged:::qlesq01__qlesq12	HSHLD_INCOME:::dm01_w0__totincom	AGE:::interview_age	SDS_2_1_baseline:::wsas01__wsas03	QLESQ_1A_12_baseline_QLESQ_1B_12_baseline_merged:::qlesq01__qlesq12	MINI_AGRPHOBIA_TIME:::phx01__pd_ag	QIDS_SR_12_baseline:::qids01_w0sr__vsuic
8	EDUC:::dm01_enroll__educat	QLESQ_1A_12_baseline_QLESQ_1B_12_baseline_merged:::qlesq01__qlesq12	QIDS_OVERL_SEVTY_baseline:::qids01_w0sr__qstot	MINI_OCD_TIME:::phx01__ocd_phx	imput_QIDS_SR_sleep_domain_week2:::	QIDS_SR_5_week2:::qids01_w2sr__vmdsd	LAM_2_baseline:::wpai01__wpai_totalhrs	imput_QIDS_SR_perc_change:::	QIDS_SR_6_week2:::qids01_w2sr__vapdc	PSYHIS_MDD_PREV:::
9	LAM_2_baseline:::wpai01__wpai_totalhrs	QLESQA_TOT_QLESQB_TOT_merged:::	QIDS_SR_16_week2:::qids01_w2sr__vagit	imput_QIDS_SR_sleep_domain_week2:::	QIDS_SR_11_week2:::qids01_w2sr__vvwsf	PSYHIS_MDD_AGE:::phx01__dage	QIDS_SR_5_week2:::qids01_w2sr__vmdsd	QIDS_SR_1_week2:::qids01_w2sr__vsoin	QIDS_SR_15_baseline:::qids01_w0sr__vslow	QIDS_ATYPICAL_baseline:::
10	SDS_1_1_baseline:::wsas01__wsas01	imput_QIDS_SR_appetite_domain_week2:::	QLESQ_1A_12_baseline_QLESQ_1B_12_baseline_merged:::qlesq01__qlesq12	QIDS_OVERL_SEVTY_baseline:::qids01_w0sr__qstot	PSYHIS_MDD_PREV:::	SDS_2_1_baseline:::wsas01__wsas03	SDS_1_1_baseline:::wsas01__wsas01	SDS_2_1_baseline:::wsas01__wsas03	imput_QIDS_SR_insomnia_week0:::	QIDS_ATYPICAL_week2:::
11	imput_QIDS_SR_psychomot_domain_week2:::	SDS_1_1_baseline:::wsas01__wsas01	QLESQA_TOT_QLESQB_TOT_merged:::	QIDS_SR_13_baseline:::qids01_w0sr__vintr	QIDS_ATYPICAL_week2:::	SDS_1_1_baseline:::wsas01__wsas01	QIDS_SR_1_week2:::qids01_w2sr__vsoin	QIDS_OVERL_SEVTY_baseline:::qids01_w0sr__qstot	QIDS_SR_8_week2:::qids01_w2sr__vwtdc	QIDS_SR_10_baseline:::qids01_w0sr__vcntr
12	QIDS_SR_5_week2:::qids01_w2sr__vmdsd	PSYHIS_MDD_AGE:::phx01__dage	SDS_1_1_baseline:::wsas01__wsas01	EMPLOY_STATUS_2.0:::dm01_enroll__empl||1.0	QIDS_SR_10_baseline:::qids01_w0sr__vcntr	imput_QIDS_SR_psychomot_domain_week2:::	QIDS_SR_16_week2:::qids01_w2sr__vagit	SDS_1_1_baseline:::wsas01__wsas01	imput_QIDS_SR_insomnia_week2:::	QIDS_SR_10_week2:::qids01_w2sr__vcntr
13	QIDS_SR_13_week2:::qids01_w2sr__vintr	LAM_2_baseline:::wpai01__wpai_totalhrs	QIDS_SR_13_week2:::qids01_w2sr__vintr	QIDS_SR_15_baseline:::qids01_w0sr__vslow	QIDS_SR_10_week2:::qids01_w2sr__vcntr	QIDS_SR_13_week2:::qids01_w2sr__vintr	QIDS_SR_11_week2:::qids01_w2sr__vvwsf	QIDS_SR_13_week2:::qids01_w2sr__vintr	QIDS_SR_4_week2:::qids01_w2sr__vhysm	QIDS_SR_11_baseline:::qids01_w0sr__vvwsf
14	QIDS_SR_16_week2:::qids01_w2sr__vagit	SDS_2_1_baseline:::wsas01__wsas03	QIDS_SR_1_week2:::qids01_w2sr__vsoin	imput_QIDS_SR_psychomot_domain_week0:::	QIDS_SR_11_baseline:::qids01_w0sr__vvwsf	QIDS_SR_14_week2:::qids01_w2sr__vengy	QIDS_OVERL_SEVTY_baseline:::qids01_w0sr__qstot	PSYHIS_MDE_EP_DUR_MO:::phx01__episode_date	MINI_OCD_TIME:::phx01__ocd_phx	QIDS_SR_11_week2:::qids01_w2sr__vvwsf
15	SDS_2_1_baseline:::wsas01__wsas03	EDUC:::dm01_enroll__educat	LAM_2_baseline:::wpai01__wpai_totalhrs	PSYHIS_FH:::phx01__dep	QIDS_SR_12_week2:::qids01_w2sr__vsuic	LAM_2_baseline:::wpai01__wpai_totalhrs	QIDS_SR_1_baseline:::qids01_w0sr__vsoin	QIDS_SR_12_week2:::qids01_w2sr__vsuic	QLESQ_1A_6_baseline_QLESQ_1B_6_baseline_merged:::qlesq01__qlesq06	QIDS_SR_13_baseline:::qids01_w0sr__vintr
16	QIDS_SR_15_week2:::qids01_w2sr__vslow	QIDS_OVERL_SEVTY_baseline:::qids01_w0sr__qstot	QIDS_SR_2_week2:::qids01_w2sr__vmnin	MINI_SBSTNC_ABUSE_NONALCHL_TIME:::phx01__amphet||1.0	QIDS_SR_12_baseline:::qids01_w0sr__vsuic	QIDS_SR_15_week2:::qids01_w2sr__vslow	EDUC:::dm01_enroll__educat	QIDS_SR_1_baseline:::qids01_w0sr__vsoin	QLESQ_1A_12_baseline_QLESQ_1B_12_baseline_merged:::qlesq01__qlesq12	QIDS_SR_12_week2:::qids01_w2sr__vsuic
17	SDS_3_1_baseline:::wsas01__wsas02	SDS_3_1_baseline:::wsas01__wsas02	SDS_3_1_baseline:::wsas01__wsas02	QIDS_SR_14_baseline:::qids01_w0sr__vengy	MRTL_STATUS_Widowed:::dm01_enroll__marital||6.0	SDS_3_1_baseline:::wsas01__wsas02	PSYHIS_MDD_AGE:::phx01__dage	QIDS_SR_10_week2:::qids01_w2sr__vcntr	QIDS_SR_7_baseline:::qids01_w0sr__vapin	MRTL_STATUS_Widowed:::dm01_enroll__marital||6.0
18	QIDS_ATYPICAL_baseline:::	QIDS_ATYPICAL_baseline:::	QLESQ_1A_13_baseline_QLESQ_1B_13_baseline_merged:::qlesq01__qlesq13	imput_QIDS_SR_insomnia_week0:::	QIDS_SR_13_baseline:::qids01_w0sr__vintr	EDUC:::dm01_enroll__educat	QLESQ_1A_6_baseline_QLESQ_1B_6_baseline_merged:::qlesq01__qlesq06	LAM_2_baseline:::wpai01__wpai_totalhrs	QIDS_SR_13_baseline:::qids01_w0sr__vintr	QIDS_SR_13_week2:::qids01_w2sr__vintr
19	QLESQ_1A_12_baseline_QLESQ_1B_12_baseline_merged:::qlesq01__qlesq12	QIDS_SR_1_week2:::qids01_w2sr__vsoin	EMPLOY_STATUS_1.0:::dm01_enroll__empl||3.0	EMPLOY_STATUS_5.0:::dm01_enroll__empl||2.0	QIDS_SR_13_week2:::qids01_w2sr__vintr	QIDS_SR_1_week2:::qids01_w2sr__vsoin	SDS_3_1_baseline:::wsas01__wsas02	imput_QIDS_SR_sleep_domain_week2:::	MRTL_STATUS_Divorced:::dm01_enroll__marital||5.0	QIDS_SR_14_baseline:::qids01_w0sr__vengy
20	PSYHIS_MDE_NUM:::phx01__epino	QIDS_SR_13_baseline:::qids01_w0sr__vintr	AGE:::interview_age	QIDS_SR_8_week2:::qids01_w2sr__vwtdc	QIDS_SR_14_baseline:::qids01_w0sr__vengy	QIDS_SR_10_week2:::qids01_w2sr__vcntr	HSHLD_INCOME:::dm01_w0__totincom	imput_QIDS_SR_insomnia_week2:::	QIDS_SR_12_week2:::qids01_w2sr__vsuic	QIDS_SR_14_week2:::qids01_w2sr__vengy
21	QIDS_SR_11_week2:::qids01_w2sr__vvwsf	QIDS_SR_5_week2:::qids01_w2sr__vmdsd	QIDS_SR_3_baseline:::qids01_w0sr__vemin	QLESQ_1A_1_baseline_QLESQ_1B_1_baseline_merged:::qlesq01__qlesq01	QIDS_SR_14_week2:::qids01_w2sr__vengy	HSHLD_INCOME:::dm01_w0__totincom	QIDS_SR_15_week2:::qids01_w2sr__vslow	QIDS_SR_16_week2:::qids01_w2sr__vagit	QLESQ_1A_1_baseline_QLESQ_1B_1_baseline_merged:::qlesq01__qlesq01	QIDS_SR_15_baseline:::qids01_w0sr__vslow
22	HSHLD_INCOME:::dm01_w0__totincom	QIDS_SR_11_week2:::qids01_w2sr__vvwsf	EDUC:::dm01_enroll__educat	QLESQ_1A_6_baseline_QLESQ_1B_6_baseline_merged:::qlesq01__qlesq06	QIDS_SR_15_baseline:::qids01_w0sr__vslow	QLESQ_1A_12_baseline_QLESQ_1B_12_baseline_merged:::qlesq01__qlesq12	PSYHIS_MDE_NUM:::phx01__epino	EDUC:::dm01_enroll__educat	QIDS_SR_9_week2:::qids01_w2sr__vwtin	QIDS_SR_15_week2:::qids01_w2sr__vslow
23	QIDS_SR_3_week2:::qids01_w2sr__vemin	PSYHIS_MDE_NUM:::phx01__epino	QIDS_SR_11_week2:::qids01_w2sr__vvwsf	MINI_GAD_TIME:::phx01__gad_phx	QIDS_SR_15_week2:::qids01_w2sr__vslow	PSYHIS_MDE_NUM:::phx01__epino	MRTL_STATUS_Married:::dm01_enroll__marital||3.0	imput_QIDS_SR_insomnia_week0:::	MINI_GAD_TIME:::phx01__gad_phx	QIDS_SR_16_baseline:::qids01_w0sr__vagit
24	QIDS_SR_14_week2:::qids01_w2sr__vengy	QIDS_SR_3_baseline:::qids01_w0sr__vemin	QIDS_SR_13_baseline:::qids01_w0sr__vintr	EMPLOY_STATUS_1.0:::dm01_enroll__empl||3.0	QIDS_SR_16_baseline:::qids01_w0sr__vagit	QIDS_ATYPICAL_baseline:::	QIDS_SR_2_baseline:::qids01_w0sr__vmnin	QLESQ_1A_13_baseline_QLESQ_1B_13_baseline_merged:::qlesq01__qlesq13	SEX_female:::gender||F	imput_QIDS_SR_sleep_domain_week0:::
25	QIDS_SR_1_week2:::qids01_w2sr__vsoin	QIDS_SR_1_baseline:::qids01_w0sr__vsoin	QIDS_SR_6_week2:::qids01_w2sr__vapdc	QIDS_SR_11_baseline:::qids01_w0sr__vvwsf	PSYHIS_FH:::phx01__dep	QIDS_ATYPICAL_week2:::	QIDS_SR_14_week2:::qids01_w2sr__vengy	SDS_3_1_baseline:::wsas01__wsas02	QIDS_SR_5_baseline:::qids01_w0sr__vmdsd	PSYHIS_FH:::phx01__dep
26	QIDS_ATYPICAL_week2:::	HSHLD_INCOME:::dm01_w0__totincom	SDS_2_1_baseline:::wsas01__wsas03	imput_QIDS_SR_appetite_domain_week2:::	MRTL_STATUS_Never Married:::dm01_enroll__marital||1.0	QIDS_SR_16_week2:::qids01_w2sr__vagit	QIDS_ATYPICAL_baseline:::	AGE:::interview_age	imput_QIDS_SR_appetite_domain_week0:::	MRTL_STATUS_Never Married:::dm01_enroll__marital||1.0
27	QLESQ_1A_11_baseline_QLESQ_1B_11_baseline_merged:::qlesq01__qlesq11	LAM_3_baseline:::wpai01__wpai02	imput_QIDS_SR_psychomot_domain_week0:::	QLESQ_1A_3_baseline_QLESQ_1B_3_baseline_merged:::qlesq01__qlesq03	MRTL_STATUS_Separated:::dm01_enroll__marital||4.0	QIDS_SR_1_baseline:::qids01_w0sr__vsoin	QLESQ_1A_1_baseline_QLESQ_1B_1_baseline_merged:::qlesq01__qlesq01	HSHLD_INCOME:::dm01_w0__totincom	MRTL_STATUS_Domestic Partnership:::dm01_enroll__marital||2.0	MRTL_STATUS_Separated:::dm01_enroll__marital||4.0
28	QLESQ_1A_13_baseline_QLESQ_1B_13_baseline_merged:::qlesq01__qlesq13	QIDS_SR_2_week2:::qids01_w2sr__vmnin	PSYHIS_MDD_AGE:::phx01__dage	MRTL_STATUS_Divorced:::dm01_enroll__marital||5.0	MINI_BN_TIME:::phx01__bulimia||2/5	QLESQ_1A_6_baseline_QLESQ_1B_6_baseline_merged:::qlesq01__qlesq06	LAM_3_baseline:::wpai01__wpai02	imput_QIDS_SR_sleep_domain_week0:::	EMPLOY_STATUS_2.0:::dm01_enroll__empl||1.0	MINI_BN_TIME:::phx01__bulimia||2/5
29	QIDS_SR_13_baseline:::qids01_w0sr__vintr	QLESQ_1A_3_baseline_QLESQ_1B_3_baseline_merged:::qlesq01__qlesq03	QIDS_SR_11_baseline:::qids01_w0sr__vvwsf	QLESQ_1A_7_baseline_QLESQ_1B_7_baseline_merged:::qlesq01__qlesq07	EMPLOY_STATUS_1.0:::dm01_enroll__empl||3.0	QLESQ_1A_1_baseline_QLESQ_1B_1_baseline_merged:::qlesq01__qlesq01	QIDS_ATYPICAL_week2:::	QIDS_ATYPICAL_week2:::	QLESQ_1A_8_baseline_QLESQ_1B_8_baseline_merged:::qlesq01__qlesq08	EMPLOY_STATUS_1.0:::dm01_enroll__empl||3.0
30	LAM_3_baseline:::wpai01__wpai02	QLESQ_1A_11_baseline_QLESQ_1B_11_baseline_merged:::qlesq01__qlesq11	QIDS_SR_1_baseline:::qids01_w0sr__vsoin	QIDS_ATYPICAL_baseline:::	EMPLOY_STATUS_2.0:::dm01_enroll__empl||1.0	QLESQ_1A_10_baseline_QLESQ_1B_10_baseline_merged:::qlesq01__qlesq10	QIDS_SR_7_baseline:::qids01_w0sr__vapin	QLESQ_1A_6_baseline_QLESQ_1B_6_baseline_merged:::qlesq01__qlesq06	PSYHIS_FH:::phx01__dep	EMPLOY_STATUS_2.0:::dm01_enroll__empl||1.0
31	QLESQ_1A_3_baseline_QLESQ_1B_3_baseline_merged:::qlesq01__qlesq03	QLESQ_1A_1_baseline_QLESQ_1B_1_baseline_merged:::qlesq01__qlesq01	QLESQ_1A_6_baseline_QLESQ_1B_6_baseline_merged:::qlesq01__qlesq06	MINI_AGRPHOBIA_TIME:::phx01__pd_ag	EMPLOY_STATUS_5.0:::dm01_enroll__empl||2.0	LAM_3_baseline:::wpai01__wpai02	QLESQ_1A_13_baseline_QLESQ_1B_13_baseline_merged:::qlesq01__qlesq13	QLESQ_1A_1_baseline_QLESQ_1B_1_baseline_merged:::qlesq01__qlesq01	QLESQA_TOT_QLESQB_TOT_merged:::	EMPLOY_STATUS_5.0:::dm01_enroll__empl||2.0
AUC: area-under-curve; rf: random forests; gbdt: gradient boosted decision tree; l2reg: l2 regularized logistic regression; resp: depression response; rem: depression remission. Please see S2 for explanation of feature names.
