# Supplementary material for: Replication of machine learning methods to predict treatment outcome with antidepressant medications in patients with major depressive disorder from STAR*D and CAN-BIND-1
Source: PLoS One. 2021 Jun 28;16(6):e0253023. doi: 10.1371/journal.pone.0253023 (PMC8238228; doi:10.1371/journal.pone.0253023)
Supplement: S10 Table — (XLSX) [file pone.0253023.s010.xlsx]

## Sheet: Sheet1
			Accuracy Mean	Accuracy SD	Balanced Accuracy Mean	Balanced Accuracy SD	AUC Mean	AUC SD	Sensitivity Mean	Sensitivity SD	Specificity Mean	Specificity SD	Precision Mean	Precision SD	F1 Mean	F1 SD	True Positive Rate Mean	True Positive Rate SD	False Positive Rate Mean	False Positive Rate SD	True Negative Rate Mean	True Negative Rate SD	False Negative Rate Mean	False Negative Rate SD	Positive Predictive Value Mean	Negative Predictive Value Mean
CV	QIDS-C TRD	Full	0.6994	0.002748	0.7284	0.002973	0.8048	0.001567	0.7935	0.004495	0.6632	0.003162	0.4759	0.003122	0.5937	0.0033	0.2207	0.001248	0.2431	0.002266	0.4787	0.002266	0.0575	0.001248	0.475852	0.892764
CV	QIDS-SR TRD	Full	0.7215	0.002138	0.7435	0.00216	0.8254	0.001314	0.7948	0.003812	0.6922	0.00282	0.5078	0.002484	0.6185	0.0024	0.2269	0.001031	0.22	0.002014	0.4946	0.002019	0.0586	0.001031	0.50772	0.894071
CV	QIDS-C Remission	Full	0.7	0.002465	0.7109	0.002598	0.8019	0.001071	0.7579	0.004027	0.664	0.003382	0.5838	0.002782	0.6587	0.0028	0.2905	0.001471	0.2072	0.002068	0.4094	0.002068	0.0928	0.00147	0.583685	0.815213
CV	QIDS-SR Remission	Full	0.7118	0.002423	0.7221	0.002443	0.8148	0.001042	0.7933	0.003194	0.6509	0.003382	0.63	0.002574	0.7015	0.0024	0.3397	0.001361	0.1997	0.001927	0.3721	0.001924	0.0885	0.001362	0.629774	0.807859
CV	QIDS-SR Remission	Overlapping	0.7175	0.002491	0.7251	0.002514	0.8152	0.001076	0.7785	0.003603	0.6717	0.003487	0.6399	0.0028	0.7017	0.0026	0.3334	0.001455	0.1877	0.002031	0.3841	0.002031	0.0948	0.001453	0.6398	0.802046
CV	QIDS-C Response	Full	0.6674	0.002289	0.6991	0.002217	0.7765	0.001217	0.5495	0.003292	0.8488	0.003128	0.8482	0.002627	0.6662	0.0027	0.3328	0.001974	0.0597	0.001176	0.3346	0.001178	0.2729	0.001973	0.847898	0.550782
CV	QIDS-SR Response	Full	0.6515	0.002694	0.6799	0.002658	0.7562	0.001407	0.5153	0.003793	0.8446	0.003665	0.8246	0.003482	0.6333	0.0033	0.3019	0.002181	0.0644	0.001501	0.3496	0.001499	0.2841	0.002182	0.824188	0.551681
CV	QIDS-SR Response	Clustering chi squared Selection	0.618	0.004213	0.6456	0.00422	0.7162	0.003758	0.4854	0.005687	0.8058	0.006468	0.7801	0.006103	0.5974	0.0052	0.2844	0.003351	0.0805	0.002702	0.3336	0.002701	0.3016	0.003353	0.779392	0.525189
CV	QIDS-SR Response	Elastic Net Selection	0.652	0.004192	0.6739	0.004351	0.733	0.004548	0.5473	0.005749	0.8006	0.007265	0.7953	0.006052	0.6475	0.0048	0.3206	0.003337	0.0826	0.00296	0.3314	0.00296	0.2653	0.003337	0.795139	0.555388
CV	QIDS-SR Response	Overlapping	0.6729	0.002676	0.7014	0.002727	0.7798	0.001645	0.5357	0.003423	0.8672	0.003346	0.851	0.003582	0.6567	0.0032	0.3139	0.002004	0.055	0.001333	0.359	0.001333	0.2721	0.002003	0.850908	0.568848
External Validation	QIDS-SR Remission	Overlapping	0.7035	0.002082	0.7416	0.001551	0.8284	0.000918	0.8146	0.001665	0.6686	0.002715	0.4356	0.002062	0.5676	0.0019	0.1946	0.000398	0.2522	0.002067	0.5089	0.002067	0.0443	0.000398	0.435542	0.91992
External Validation	QIDS-SR Response	Overlapping	0.7456	0.002135	0.7383	0.001965	0.7955	0.000977	0.7242	0.00351	0.7524	0.002877	0.4788	0.002843	0.5764	0.0025	0.173	0.000838	0.1885	0.00219	0.5726	0.00219	0.0659	0.000838	0.478562	0.896789
CV: cross validation, AUC: area-under-curve; SD: standard deviation; GBDT: Gradient boosting decision tree; QIDS-SR: Quick Inventory of Depressive Symptomatology, Self Report Version,QIDS-C: Quick Inventory of Depressive Symptomatology, Self Clinician Report Version
