# Supplementary material for: Replication of machine learning methods to predict treatment outcome with antidepressant medications in patients with major depressive disorder from STAR*D and CAN-BIND-1
Source: PLoS One. 2021 Jun 28;16(6):e0253023. doi: 10.1371/journal.pone.0253023 (PMC8238228; doi:10.1371/journal.pone.0253023)
Supplement: S11 Table — (CSV) [file pone.0253023.s011.csv]

Balanced Accuracy two-tailed two-sided t-tests p-values
	cv_qidc_trd_full_baccs	cv_qidssr_trd_full_baccs	cv_qidsc_rem_full_baccs	cv_qidssr_rem_full_baccs	cv_qidssr_rem_overlap_baccs	cv_qidsc_resp_full_baccs	cv_qidssr_resp_full_baccs	cv_qidssr_resp_chi2_baccs	cv_qidssr_resp_elnet_baccs	cv_qidssr_resp_overlap_baccs	extval_qidssr_rem_overlap_baccs	extval_qidssr_resp_overlap_baccs
cv_qidc_trd_full_baccs	1	1.24E-98	4.41E-104	3.95E-38	2.25E-14	5.09E-151	1.82E-187	4.82E-211	9.61E-174	2.78E-137	2.68E-95	1.60E-242
cv_qidssr_trd_full_baccs	1.24E-98	1	6.28E-168	7.04E-136	4.60E-122	1.64E-201	1.34E-223	1.11E-232	1.86E-201	4.55E-187	1.57E-11	3.61E-274
cv_qidsc_rem_full_baccs	4.41E-104	6.28E-168	1	2.49E-78	4.23E-95	2.89E-85	8.90E-156	2.38E-194	1.13E-144	2.51E-63	3.98E-172	7.15E-230
cv_qidssr_rem_full_baccs	3.95E-38	7.04E-136	2.49E-78	1	2.10E-15	1.02E-140	3.58E-184	3.43E-209	4.87E-168	1.37E-123	5.23E-138	8.75E-247
cv_qidssr_rem_overlap_baccs	2.25E-14	4.60E-122	4.23E-95	2.10E-15	1	1.07E-149	6.20E-189	6.95E-212	1.34E-172	1.05E-133	1.76E-122	1.29E-248
cv_qidsc_resp_full_baccs	5.09E-151	1.64E-201	2.89E-85	1.02E-140	1.07E-149	1	2.74E-122	9.14E-181	2.02E-116	6.98E-10	3.19E-209	6.49E-221
cv_qidssr_resp_full_baccs	1.82E-187	1.34E-223	8.90E-156	3.58E-184	6.20E-189	2.74E-122	1	1.08E-139	2.40E-24	1.15E-123	3.85E-230	2.42E-173
cv_qidssr_resp_chi2_baccs	4.82E-211	1.11E-232	2.38E-194	3.43E-209	6.95E-212	9.14E-181	1.08E-139	1	2.16E-108	7.36E-180	1.59E-235	0.412094708
cv_qidssr_resp_elnet_baccs	9.61E-174	1.86E-201	1.13E-144	4.87E-168	1.34E-172	2.02E-116	2.40E-24	2.16E-108	1	2.31E-119	2.27E-203	1.62E-126
cv_qidssr_resp_overlap_baccs	2.78E-137	4.55E-187	2.51E-63	1.37E-123	1.05E-133	6.98E-10	1.15E-123	7.36E-180	2.31E-119	1	6.80E-192	1.14E-213
extval_qidssr_rem_overlap_baccs	2.68E-95	1.57E-11	3.98E-172	5.23E-138	1.76E-122	3.19E-209	3.85E-230	1.59E-235	2.27E-203	6.80E-192	1	8.63E-286
extval_qidssr_resp_overlap_baccs	1.60E-242	3.61E-274	7.15E-230	8.75E-247	1.29E-248	6.49E-221	2.42E-173	0.412094708	1.62E-126	1.14E-213	8.63E-286	1
AUC two-tailed two-sided t-tests p-values
	cv_qidc_trd_full_auc	cv_qidssr_trd_full_auc	cv_qidsc_rem_full_auc	cv_qidssr_rem_full_auc	cv_qidssr_rem_overlap_auc	cv_qidsc_resp_full_auc	cv_qidssr_resp_full_auc	cv_qidssr_resp_chi2_auc	cv_qidssr_resp_elnet_auc	cv_qidssr_resp_overlap_auc	extval_qidssr_rem_overlap_auc	extval_qidssr_resp_overlap_auc
cv_qidc_trd_full_auc	1	2.04E-171	3.39E-36	4.04E-118	2.20E-120	2.76E-242	2.42E-201	2.74E-237	5.25E-205	3.21E-179	3.95E-193	0
cv_qidssr_trd_full_auc	2.04E-171	1	9.22E-199	5.78E-133	6.08E-129	3.27E-280	1.14E-256	4.50E-257	7.34E-228	9.18E-237	5.64E-46	0
cv_qidsc_rem_full_auc	3.39E-36	9.22E-199	1	1.28E-158	8.84E-160	7.03E-252	3.77E-209	6.78E-238	6.86E-204	6.44E-181	8.46E-225	0
cv_qidssr_rem_full_auc	4.04E-118	5.78E-133	1.28E-158	1	0.011429181	4.83E-274	3.15E-245	4.54E-250	1.18E-218	9.69E-221	1.45E-169	0
cv_qidssr_rem_overlap_auc	2.20E-120	6.08E-129	8.84E-160	0.011429181	1	1.25E-273	6.33E-245	3.33E-250	6.45E-219	6.89E-221	1.18E-165	0
cv_qidsc_resp_full_auc	2.76E-242	3.27E-280	7.03E-252	4.83E-274	1.25E-273	1	3.71E-178	7.02E-171	8.45E-112	3.05E-178	1.34E-295	5.61E-289
cv_qidssr_resp_full_auc	2.42E-201	1.14E-256	3.77E-209	3.15E-245	6.33E-245	3.71E-178	1	6.46E-207	3.08E-164	3.45E-38	1.18E-275	8.764665e-318
cv_qidssr_resp_chi2_auc	2.74E-237	4.50E-257	6.78E-238	4.54E-250	3.33E-250	7.02E-171	6.46E-207	1	7.52E-72	2.77E-208	6.95E-262	1.90E-151
cv_qidssr_resp_elnet_auc	5.25E-205	7.34E-228	6.86E-204	1.18E-218	6.45E-219	8.45E-112	3.08E-164	7.52E-72	1	3.37E-168	2.40E-232	6.20E-173
cv_qidssr_resp_overlap_auc	3.21E-179	9.18E-237	6.44E-181	9.69E-221	6.89E-221	3.05E-178	3.45E-38	2.77E-208	3.37E-168	1	8.29E-252	9.28E-305
extval_qidssr_rem_overlap_auc	3.95E-193	5.64E-46	8.46E-225	1.45E-169	1.18E-165	1.34E-295	1.18E-275	6.95E-262	2.40E-232	8.29E-252	1	0
extval_qidssr_resp_overlap_auc	0	0	0	0	0	5.61E-289	8.764665e-318	1.90E-151	6.20E-173	9.28E-305	0	1
cv: cross validation, extval: external validation, AUC: area-under-curve; trd: treatment resistant depression; resp: depression response; rem: depression remission; qidssr: Quick Inventory of Depressive Symptomatology, Self Report Version; qidc: Quick Inventory of Depressive Symptomatology, Clinician Report Version
