# Supplementary material for: Replication of machine learning methods to predict treatment outcome with antidepressant medications in patients with major depressive disorder from STAR*D and CAN-BIND-1
Source: PLoS One. 2021 Jun 28;16(6):e0253023. doi: 10.1371/journal.pone.0253023 (PMC8238228; doi:10.1371/journal.pone.0253023)
Supplement: S12 Table — (CSV) [file pone.0253023.s012.csv]

Rank	cv_qidc_trd_full	cv_qidssr_trd_full	cv_qidsc_rem_full	cv_qidssr_rem_full	cv_qidssr_rem_overlap	cv_qidsc_resp_full	cv_qidssr_resp_full	cv_qidssr_resp_chi2	cv_qidssr_resp_elnet	cv_qidssr_resp_overlap	extval_qidssr_rem_overlap	extval_qidssr_resp_overlap
1	qids01_w2c__qstot	qids01_w2c__qstot	qids01_w2c__qstot	qids01_w2sr__qstot	QIDS_OVERL_SEVTY_week2:::qids01_w2sr__qstot	imput_qidscpccg	qids01_w2sr__qstot	imput_qidscpccg	pdsq01__emanx	imput_QIDS_SR_perc_change:::	QIDS_OVERL_SEVTY_week2:::qids01_w2sr__qstot	imput_QIDS_SR_perc_change:::
2	imput_idsc5w2	qids01_w2sr__qstot	imput_idsc5w2	qids01_w2c__qstot	imput_QIDS_SR_perc_change:::	imput_idsc5pccg	imput_qidscpccg	pdsq01__tedis	phx01__bippar	QIDS_OVERL_SEVTY_week2:::qids01_w2sr__qstot	imput_QIDS_SR_perc_change:::	QIDS_OVERL_SEVTY_week2:::qids01_w2sr__qstot
3	imput_qidscpccg	imput_idsc5w2	qids01_w2sr__qstot	imput_qidscpccg	QLESQA_TOT_QLESQB_TOT_merged:::	qids01_w2c__qstot	imput_idsc5pccg	pdsq01__sad2y	phx01__dep	AGE:::interview_age	QLESQA_TOT_QLESQB_TOT_merged:::	AGE:::interview_age
4	qids01_w2sr__qstot	imput_qidscpccg	imput_qidscpccg	imput_idsc5w2	QIDS_SR_11_week2:::qids01_w2sr__vvwsf	imput_idsc5w2	qids01_w2c__qstot	pdsq01__apt2y	phx01__pd_border	PSYHIS_MDE_EP_DUR_MO:::phx01__episode_date	QIDS_SR_11_week2:::qids01_w2sr__vvwsf	PSYHIS_MDE_EP_DUR_MO:::phx01__episode_date
5	imput_idsc5pccg	qids01_w2c__vmdsd	imput_idsc5pccg	imput_idsc5pccg	PSYHIS_MDE_EP_DUR_MO:::phx01__episode_date	qids01_w2sr__qstot	sfhs01__pcs12	pdsq01__slp2y	phx01__aii_na	QLESQA_TOT_QLESQB_TOT_merged:::	PSYHIS_MDE_EP_DUR_MO:::phx01__episode_date	QLESQA_TOT_QLESQB_TOT_merged:::
6	qids01_w2c__vmdsd	imput_idsc5pccg	qids01_w2c__vmdsd	qlesq01__totqlesq	QIDS_OVERL_SEVTY_baseline:::qids01_w0sr__qstot	qids01_w2c__vmdsd	imput_idsc5w2	pdsq01__trd2y	phx01__aii_def	PSYHIS_MDD_AGE:::phx01__dage	QIDS_OVERL_SEVTY_baseline:::qids01_w0sr__qstot	PSYHIS_MDD_AGE:::phx01__dage
7	qlesq01__totqlesq	wsas01__totwsas	sfhs01__pcs12	wsas01__totwsas	AGE:::interview_age	sfhs01__pcs12	qids01_w0sr__qstot	pdsq01__cd2y	phx01__epino	QIDS_OVERL_SEVTY_baseline:::qids01_w0sr__qstot	AGE:::interview_age	QIDS_OVERL_SEVTY_baseline:::qids01_w0sr__qstot
8	sfhs01__pcs12	qlesq01__totqlesq	qlesq01__totqlesq	qids01_w2c__vmdsd	QIDS_SR_5_week2:::qids01_w2sr__vmdsd	qlesq01__totqlesq	interview_age	pdsq01__low2y	phx01__dage	EDUC:::dm01_enroll__educat	QIDS_SR_5_week2:::qids01_w2sr__vmdsd	EDUC:::dm01_enroll__educat
9	wsas01__totwsas	sfhs01__pcs12	wsas01__totwsas	qids01_w2sr__vvwsf	PSYHIS_MDD_AGE:::phx01__dage	wsas01__totwsas	qids01_w2c__vmdsd	pdsq01__hpl2y	pdsq01__widr	LAM_2_baseline:::wpai01__wpai_totalhrs	PSYHIS_MDD_AGE:::phx01__dage	LAM_2_baseline:::wpai01__wpai_totalhrs
10	qids01_w2sr__vmdsd	qids01_w2sr__vmdsd	qids01_w2c__vintr	sfhs01__pcs12	SDS_2_1_baseline:::wsas01__wsas03	phx01__episode_date	sfhs01__mcs12	pdsq01__trexp	pdsq01__phcse	SDS_1_1_baseline:::wsas01__wsas01	SDS_2_1_baseline:::wsas01__wsas03	SDS_1_1_baseline:::wsas01__wsas01
11	qids01_w2c__vengy	qids01_w0sr__qstot	phx01__episode_date	qids01_w2sr__vmdsd	SDS_1_1_baseline:::wsas01__wsas01	dm01_w0__totincom	phx01__episode_date	pdsq01__trwit	pdsq01__phpr	imput_QIDS_SR_psychomot_domain_week2:::	SDS_1_1_baseline:::wsas01__wsas01	imput_QIDS_SR_psychomot_domain_week2:::
12	wsas01__wsas03	wsas01__wsas03	qids01_w2sr__vmdsd	qids01_w0sr__qstot	imput_QIDS_SR_psychomot_domain_week2:::	qids01_w2c__vintr	wsas01__totwsas	pdsq01__tetht	pdsq01__phsck	QIDS_SR_5_week2:::qids01_w2sr__vmdsd	imput_QIDS_SR_psychomot_domain_week2:::	QIDS_SR_5_week2:::qids01_w2sr__vmdsd
13	phx01__episode_date	qids01_w2sr__vvwsf	qids01_w0sr__qstot	qids01_w2sr__vengy	QIDS_SR_13_week2:::qids01_w2sr__vintr	interview_age	qlesq01__totqlesq	pdsq01__teups	pdsq01__phstm	QIDS_SR_13_week2:::qids01_w2sr__vintr	QIDS_SR_13_week2:::qids01_w2sr__vintr	QIDS_SR_13_week2:::qids01_w2sr__vintr
14	qids01_w0sr__qstot	wsas01__wsas01	qids01_w2sr__vvwsf	qids01_w2sr__vintr	QIDS_SR_14_week2:::qids01_w2sr__vengy	sfhs01__mcs12	qids01_w2sr__vintr	pdsq01__temem	pdsq01__wycnt	QIDS_SR_16_week2:::qids01_w2sr__vagit	QIDS_SR_14_week2:::qids01_w2sr__vengy	QIDS_SR_16_week2:::qids01_w2sr__vagit
15	interview_age	hrsd01__hdtot_r	qids01_w0c__qstot	phx01__episode_date	LAM_2_baseline:::wpai01__wpai_totalhrs	phx01__dage	phx01__dage	pdsq01__teblk	pdsq01__wytsn	SDS_2_1_baseline:::wsas01__wsas03	LAM_2_baseline:::wpai01__wpai_totalhrs	SDS_2_1_baseline:::wsas01__wsas03
16	qids01_w0c__qstot	wsas01__wsas04	interview_age	qids01_w2sr__vslow	QIDS_SR_15_week2:::qids01_w2sr__vslow	qids01_w2c__vengy	qids01_w2sr__vmdsd	pdsq01__ser2w	pdsq01__wyslp	QIDS_SR_15_week2:::qids01_w2sr__vslow	QIDS_SR_15_week2:::qids01_w2sr__vslow	QIDS_SR_15_week2:::qids01_w2sr__vslow
17	hrsd01__hdtot_r	phx01__episode_date	qids01_w2c__vengy	interview_age	SDS_3_1_baseline:::wsas01__wsas02	qids01_w2sr__vmdsd	dm01_w0__totincom	pdsq01__termd	pdsq01__dgpbm	SDS_3_1_baseline:::wsas01__wsas02	SDS_3_1_baseline:::wsas01__wsas02	SDS_3_1_baseline:::wsas01__wsas02
18	sfhs01__mcs12	interview_age	sfhs01__mcs12	sfhs01__mcs12	EDUC:::dm01_enroll__educat	wsas01__wsas03	qids01_w2sr__vagit	pdsq01__tefsh	pdsq01__emeat	QIDS_ATYPICAL_baseline:::	EDUC:::dm01_enroll__educat	QIDS_ATYPICAL_baseline:::
19	wsas01__wsas01	sfhs01__mcs12	ccv01_w2__remsn	wsas01__wsas01	QIDS_SR_1_week2:::qids01_w2sr__vsoin	wsas01__wsas01	qids01_w2sr__vslow	pdsq01__teshk	pdsq01__emspk	QLESQ_1A_12_baseline_QLESQ_1B_12_baseline_merged:::qlesq01__qlesq12	QIDS_SR_1_week2:::qids01_w2sr__vsoin	QLESQ_1A_12_baseline_QLESQ_1B_12_baseline_merged:::qlesq01__qlesq12
20	wsas01__wsas04	qids01_w2sr__vengy	wsas01__wsas04	wsas01__wsas03	QIDS_SR_10_week2:::qids01_w2sr__vcntr	dm01_enroll__resm	dm01_enroll__resm	pdsq01__tedst	pdsq01__emavd	PSYHIS_MDE_NUM:::phx01__epino	QIDS_SR_10_week2:::qids01_w2sr__vcntr	PSYHIS_MDE_NUM:::phx01__epino
21	dm01_w0__totincom	qids01_w0c__qstot	wsas01__wsas03	qids01_w2sr__vcntr	HSHLD_INCOME:::dm01_w0__totincom	qids01_w2c__vsoin	qids01_w2sr__vengy	pdsq01__tenmb	pdsq01__frsit	QIDS_SR_11_week2:::qids01_w2sr__vvwsf	HSHLD_INCOME:::dm01_w0__totincom	QIDS_SR_11_week2:::qids01_w2sr__vvwsf
22	qids01_w2c__vintr	dm01_w0__totincom	hrsd01__hdtot_r	wsas01__wsas04	QLESQ_1A_12_baseline_QLESQ_1B_12_baseline_merged:::qlesq01__qlesq12	dm01_w0__mempl	hrsd01__hdtot_r	pdsq01__tegug	pdsq01__franx	HSHLD_INCOME:::dm01_w0__totincom	QLESQ_1A_12_baseline_QLESQ_1B_12_baseline_merged:::qlesq01__qlesq12	HSHLD_INCOME:::dm01_w0__totincom
23	phx01__dage	qids01_w2c__vengy	dm01_w0__totincom	dm01_w0__totincom	PSYHIS_MDE_NUM:::phx01__epino	qids01_w0c__qstot	dm01_w0__mempl	pdsq01__tegrd	pdsq01__fropn	QIDS_SR_3_week2:::qids01_w2sr__vemin	PSYHIS_MDE_NUM:::phx01__epino	QIDS_SR_3_week2:::qids01_w2sr__vemin
24	qids01_w2c__vcntr	phx01__dage	phx01__dage	qids01_w0c__qstot	QIDS_ATYPICAL_baseline:::	dm01_enroll__educat	wsas01__wsas01	pdsq01__tejmp	pdsq01__frlne	QIDS_SR_14_week2:::qids01_w2sr__vengy	QIDS_ATYPICAL_baseline:::	QIDS_SR_14_week2:::qids01_w2sr__vengy
25	qids01_w2c__vsoin	qids01_w2sr__vintr	qids01_w2c__vcntr	hrsd01__hdtot_r	QIDS_ATYPICAL_week2:::	qids01_w0sr__qstot	dm01_enroll__educat	pdsq01__ebnge	pdsq01__frcwd	QIDS_SR_1_week2:::qids01_w2sr__vsoin	QIDS_ATYPICAL_week2:::	QIDS_SR_1_week2:::qids01_w2sr__vsoin
26	dm01_enroll__educat	wsas01__wsas02	wsas01__wsas01	qids01_w2sr__vsoin	QIDS_SR_16_week2:::qids01_w2sr__vagit	hrsd01__hdtot_r	wpai01__wpai04	pdsq01__ebcrl	pdsq01__frfar	QIDS_ATYPICAL_week2:::	QIDS_SR_16_week2:::qids01_w2sr__vagit	QIDS_ATYPICAL_week2:::
27	dm01_enroll__resm	qids01_w2sr__vslow	dm01_enroll__resm	phx01__dage	QIDS_SR_1_baseline:::qids01_w0sr__vsoin	wpai01__wpai04	qids01_w2sr__vvwsf	pdsq01__ebfl	pdsq01__fravd	QLESQ_1A_11_baseline_QLESQ_1B_11_baseline_merged:::qlesq01__qlesq11	QIDS_SR_1_baseline:::qids01_w0sr__vsoin	QLESQ_1A_11_baseline_QLESQ_1B_11_baseline_merged:::qlesq01__qlesq11
28	qids01_w2sr__vvwsf	dm01_enroll__resm	qids01_w2c__vvwsf	qids01_w2sr__vagit	QLESQ_1A_6_baseline_QLESQ_1B_6_baseline_merged:::qlesq01__qlesq06	qids01_w2sr__vvwsf	qids01_w0c__qstot	pdsq01__ebhgy	phx01__deppar	QLESQ_1A_13_baseline_QLESQ_1B_13_baseline_merged:::qlesq01__qlesq13	QLESQ_1A_6_baseline_QLESQ_1B_6_baseline_merged:::qlesq01__qlesq06	QLESQ_1A_13_baseline_QLESQ_1B_13_baseline_merged:::qlesq01__qlesq13
29	dm01_w0__mempl	dm01_w0__mempl	qids01_w2sr__vintr	dm01_w0__mempl	QLESQ_1A_1_baseline_QLESQ_1B_1_baseline_merged:::qlesq01__qlesq01	wpai01__wpai_totalhrs	imput_gibbons	pdsq01__spf2w	phx01__bipchld	QIDS_SR_13_baseline:::qids01_w0sr__vintr	QLESQ_1A_1_baseline_QLESQ_1B_1_baseline_merged:::qlesq01__qlesq01	QIDS_SR_13_baseline:::qids01_w0sr__vintr
30	imput_gibbons	wpai01__wpai06	wpai01__wpai04	qids01_w2c__vintr	QLESQ_1A_10_baseline_QLESQ_1B_10_baseline_merged:::qlesq01__qlesq10	qids01_w2c__vvwsf	wpai01__wpai_totalhrs	pdsq01__tht2w	qids01_w2c__vsoin	LAM_3_baseline:::wpai01__wpai02	QLESQ_1A_10_baseline_QLESQ_1B_10_baseline_merged:::qlesq01__qlesq10	LAM_3_baseline:::wpai01__wpai02
31	wpai01__wpai04	qids01_w2sr__vagit	qids01_w2c__vsoin	qids01_w2c__vengy	LAM_3_baseline:::wpai01__wpai02	wsas01__wsas04	wpai01__wpai_pctactimp	idsc01__isex	phx01__alcohol	QLESQ_1A_3_baseline_QLESQ_1B_3_baseline_merged:::qlesq01__qlesq03	LAM_3_baseline:::wpai01__wpai02	QLESQ_1A_3_baseline_QLESQ_1B_3_baseline_merged:::qlesq01__qlesq03
cv: cross validation, extval: external validation, AUC: area-under-curve; trd: treatment resistant depression; resp: depression response; rem: depression remission; qidssr: Quick Inventory of Depressive Symptomatology, Self Report Version; qidc: Quick Inventory of Depressive Symptomatology, Clinician Report Version. Please see S2 for explanation of feature names.
